# Supplementary material for: Inflammatory Responses Induced by the Rupture of Intracranial Aneurysms Are Modulated by miRNAs
Source: Mol Neurobiol. 2019 Oct 25;57(2):988–96. doi: 10.1007/s12035-019-01789-1 (PMC7031224; doi:10.1007/s12035-019-01789-1)
Supplement: Supplementary file 2 — (XLSX 69 kb) [file 12035_2019_1789_MOESM2_ESM.xlsx]

## Sheet: FDR10%
															Summary of the results of the miRNA expression profiling of peripheral blood cells from patients after IA rupture
chromosome	start	stop	strand	length	rnaClass	rnaID	ncbiAccession	Parent	entryID	hgncSymb	refSeqID	ucscID	hgncUcscID	description	hgncID	MIRDB_ID	MIRDB_Name	MIRDB_Derives_from	seq	mean_C	mean_RAA	mean_RAC	logCPM	F	PValue	FDR	RAA_C_log2	RAC_C_log2	RAA_RAC_log2	ttestCvsRAA	ttestCvsRAC	ttestRAAvsRAC
chrX	66018869	66018979	+	110	miRNAprimary	hsa-mir-223	NA	NA	hsa-mir-223	MIR223	NR_029637	ENSG00000284567	uc022byg.1	microRNA 223;	HGNC:31603	MI0000300	hsa-mir-223	NA	CCUGGCCUCCUGCAGUGCCACGCUCCGUGUAUUUGACAAGCUGAGUUGGACACUCCAUGUGGUAGAGUGUCAGUUUGUCAAAUACCCCAAGUGCGGCACAUGCUUACCAG	12095	26941.3	14684	8.69145	20.1291	1.85595e-07	9.06419e-05	1.15542	0.279835	0.87558	6.2e-05	0.155556	0.000917
chr5	149428917	149429023	+	106	miRNAprimary	hsa-mir-143	NA	NA	hsa-mir-143	MIR143	NR_029684	ENSG00000208035	uc021yfo.4	microRNA 143;	HGNC:31530	MI0000459	hsa-mir-143	NA	GCGCAGCGCCCUGUCUCCCAGCCUGAGGUGCAGUGCUGCAUCUCUGGUCAGUUGGGAGUCUGAGAUGAAGCACUGUAGCUCAGGAAGAGAGAAGUUGUUCUGCAGC	886.75	2103	809.4	4.8711	20.0815	1.91034e-07	9.06419e-05	1.24585	-0.131675	1.37752	0.001694	0.610097	0.000946
chrX	66018936	66018958	+	22	mir-3p	hsa-miR-223-3p	NA	NA	hsa-miR-223-3p	NA	NA	NA	NA	NA	NA	MIMAT0000280	hsa-miR-223-3p	MI0000300	UGUCAGUUUGUCAAAUACCCCA	11926.5	26772.1	14510.9	8.67802	19.9627	2.05304e-07	9.06419e-05	1.16655	0.28296	0.883591	6.1e-05	0.157813	0.0009
chr5	149428977	149428998	+	21	mir-3p	hsa-miR-143-3p	NA	NA	hsa-miR-143-3p	NA	NA	NA	NA	NA	NA	MIMAT0000435	hsa-miR-143-3p	MI0000459	UGAGAUGAAGCACUGUAGCUC	879.85	2084	799.2	4.85768	20.0351	1.96484e-07	9.06419e-05	1.24403	-0.138701	1.38273	0.001757	0.592569	0.000947
chr12	80935735	80935833	-	98	miRNAprimary	hsa-mir-618	NA	NA	hsa-mir-618	MIR618	NR_030349	ENSG00000208022	uc021rbc.1	microRNA 618;	HGNC:32874	MI0003632	hsa-mir-618	NA	CUCUUGUUCACAGCCAAACUCUACUUGUCCUUCUGAGUGUAAUUACGUACAUGCAGUAGCUCAGGAGACAAGCAGGUUUACCCUGUGGAUGAGUCUGA	400.4	1254.32	413.4	3.98791	18.8171	4.1502e-07	0.000126891	1.64739	0.0460964	1.60129	0.000118	0.877877	0.000129
chr12	80935795	80935818	-	23	mir-5p3pno	hsa-miR-618	NA	hsa-miR-618	hsa-miR-618	NA	NA	NA	NA	NA	NA	MIMAT0003287	hsa-miR-618	MI0003632	AAACUCUACUUGUCCUUCUGAGU	398.75	1249.89	411.45	3.98241	18.756	4.31114e-07	0.000126891	1.64825	0.0452326	1.60302	0.00012	0.880553	0.000132
chr5	149430645	149430733	+	88	miRNAprimary	hsa-mir-145	NA	NA	hsa-mir-145	MIR145	NR_029686	ENSG00000276365	uc063iom.1	microRNA 145;	HGNC:31532	MI0000461	hsa-mir-145	NA	CACCUUGUCCUCACGGUCCAGUUUUCCCAGGAAUCCCUUAGAUGCUAAGAUGGGGAUUCCUGGAAAUACUGUUCUUGAGGUCAUGGUU	1535.7	2909.47	1506.25	5.50992	17.4433	9.86459e-07	0.000229752	0.921862	-0.0279352	0.949797	0.002581	0.892934	0.002215
chr14	100109672	100109693	+	21	mir-5p	hsa-miR-342-5p	NA	NA	hsa-miR-342-5p	NA	NA	NA	NA	NA	NA	MIMAT0004694	hsa-miR-342-5p	MI0000805	aggggugcuaucugugauuga	129.8	81.4737	179.15	1.56363	17.3595	1.04078e-06	0.000229752	-0.671884	0.464878	-1.13676	0.002547	0.010581	0
chr5	149430660	149430683	+	23	mir-5p	hsa-miR-145-5p	NA	NA	hsa-miR-145-5p	NA	NA	NA	NA	NA	NA	MIMAT0000437	hsa-miR-145-5p	MI0000461	GUCCAGUUUUCCCAGGAAUCCCU	1518.45	2859.63	1488.85	5.48954	17.0308	1.28544e-06	0.000252231	0.91323	-0.028401	0.941631	0.003058	0.891446	0.002637
chrX	138667710	138667793	-	83	miRNAprimary	hsa-mir-504	NA	NA	hsa-mir-504	MIR504	NR_030229	ENSG00000207800	uc022cfa.2	microRNA 504;	HGNC:32139	MI0003189	hsa-mir-504	NA	GCUGCUGUUGGGAGACCCUGGUCUGCACUCUAUCUGUAUUCUUACUGAAGGGAGUGCAGGGCAGGGUUUCCCAUACAGAGGGC	81.9	246.947	95.65	1.69831	15.2973	4.01185e-06	0.000644084	1.59227	0.223902	1.36837	0.00097	0.492284	0.002274
chrX	138667759	138667781	-	22	mir-5p	hsa-miR-504-5p	NA	NA	hsa-miR-504-5p	NA	NA	NA	NA	NA	NA	MIMAT0002875	hsa-miR-504-5p	MI0003189	AGACCCUGGUCUGCACUCUAUC	81.9	246.947	95.65	1.69831	15.2973	4.01185e-06	0.000644084	1.59227	0.223902	1.36837	0.00097	0.492284	0.002274
chr9	128244720	128244830	-	110	miRNAprimary	hsa-mir-199b	NA	NA	hsa-mir-199b	MIR199B	NR_029619	ENSG00000207581	uc004bue.1	microRNA 199b;	HGNC:31573	MI0000282	hsa-mir-199b	NA	CCAGAGGACACCUCCACUCCGUCUACCCAGUGUUUAGACUAUCUGUUCAGGACUCCCAAAUUGUACAGUAGUCUGCACAUUGGUUAGGCUGGGCUGGGUUAGACCCUCGG	252.1	654.263	211.8	3.13032	13.8197	1.09532e-05	0.00131933	1.37587	-0.251294	1.62717	0.004859	0.556976	0.001597
chr9	128244782	128244805	-	23	mir-5p	hsa-miR-199b-5p	NA	NA	hsa-miR-199b-5p	NA	NA	NA	NA	NA	NA	MIMAT0000263	hsa-miR-199b-5p	MI0000282	CCCAGUGUUUAGACUAUCUGUUC	242.5	640.579	198.45	3.0839	13.9161	1.02483e-05	0.00131933	1.40139	-0.289209	1.6906	0.005188	0.511738	0.001617
chr19	49500796	49500818	-	22	mir-3p	hsa-miR-150-3p	NA	NA	hsa-miR-150-3p	NA	NA	NA	NA	NA	NA	MIMAT0004610	hsa-miR-150-3p	MI0000479	CUGGUACAGGCCUGGGGGACAG	66.85	34.3684	82.8	0.531853	13.7867	1.12061e-05	0.00131933	-0.959844	0.308703	-1.26855	0.000768	0.052987	4e-06
chr19	49500784	49500868	-	84	miRNAprimary	hsa-mir-150	NA	NA	hsa-mir-150	MIR150	NR_029703	ENSG00000207782	uc010yaw.2	microRNA 150;	HGNC:31537	MI0000479	hsa-mir-150	NA	CUCCCCAUGGCCCUGUCUCCCAACCCUUGUACCAGUGCUGGGCUCAGACCCUGGUACAGGCCUGGGGGACAGGGACCUGGGGAC	18134.2	11178.4	24425	8.67614	13.2831	1.59048e-05	0.00158606	-0.697999	0.429649	-1.12765	0.002717	0.010144	1e-06
chr19	49500831	49500853	-	22	mir-5p	hsa-miR-150-5p	NA	NA	hsa-miR-150-5p	NA	NA	NA	NA	NA	NA	MIMAT0000451	hsa-miR-150-5p	MI0000479	UCUCCCAACCCUUGUACCAGUG	18066.7	11143.8	24341.7	8.67115	13.2598	1.6166e-05	0.00158606	-0.697089	0.430101	-1.12719	0.002755	0.010134	1e-06
chr1	71067630	71067716	-	86	miRNAprimary	hsa-mir-186	NA	NA	hsa-mir-186	MIR186	NR_029707	ENSG00000207721	uc010oqr.1	microRNA 186;	HGNC:31557	MI0000483	hsa-mir-186	NA	UGCUUGUAACUUUCCAAAGAAUUCUCCUUUUGGGCUUUCUGGUUUUAUUUUAAGCCCAAAGGUGAAUUUUUUGGGAAGUUUGAGCU	48698.2	77847.5	56479.7	10.4533	10.4871	0.000119877	0.00516408	0.676784	0.213864	0.46292	0.000114	0.143952	0.004592
chr5	59703605	59703703	-	98	miRNAprimary	hsa-mir-582	NA	NA	hsa-mir-582	MIR582	NR_030308	ENSG00000202601	uc021xyz.2	microRNA 582;	HGNC:32838	MI0003589	hsa-mir-582	NA	aucugugcucuuugauuacaguuguucaaccaguuacuaaucuaacuaauuguaacugguugaacaacugaacccaaagggugCAAAGUAGAAACAUU	183.45	321.632	93.3	2.31813	10.5495	0.000114426	0.00516408	0.810022	-0.975438	1.78546	0.094804	0.12012	0.00089
chr1	71067680	71067702	-	22	mir-5p	hsa-miR-186-5p	NA	NA	hsa-miR-186-5p	NA	NA	NA	NA	NA	NA	MIMAT0000456	hsa-miR-186-5p	MI0000483	CAAAGAAUUCUCCUUUUGGGCU	48696.8	77845.2	56477.2	10.4532	10.487	0.000119891	0.00516408	0.676779	0.21384	0.462939	0.000114	0.143999	0.004591
chr5	59703629	59703651	-	22	mir-3p	hsa-miR-582-3p	NA	NA	hsa-miR-582-3p	NA	NA	NA	NA	NA	NA	MIMAT0004797	hsa-miR-582-3p	MI0003589	uaacugguugaacaacugaacc	182.95	319.316	92.4	2.30973	10.5977	0.00011039	0.00516408	0.803534	-0.985485	1.78902	0.097634	0.118381	0.000874
chrX	53557191	53557274	-	83	miRNAprimary	hsa-let-7f-2	NA	NA	hsa-let-7f-2	MIRLET7F2	NR_029484	ENSG00000208012	uc004dss.2	microRNA let-7f-2;	HGNC:31484	MI0000068	hsa-let-7f-2	NA	UGUGGGAUGAGGUAGUAGAUUGUAUAGUUUUAGGGUCAUACCCCAUCUUGGAGAUAACUAUACAGUCUACUGUCUUUCCCACG	18499.7	12325.2	18596.3	8.57525	10.1207	0.000157782	0.00592858	-0.585886	0.00752151	-0.593407	0.000113	0.95537	0.000228
chr9	94176352	94176374	+	22	mir-5p	hsa-let-7f-5p	NA	NA	hsa-let-7f-5p	NA	NA	NA	NA	NA	NA	MIMAT0000067_1	hsa-let-7f-5p	MI0000068	UGAGGUAGUAGAUUGUAUAGUU	18309.1	12151.4	18401	8.55867	10.199	0.000148757	0.00592858	-0.591442	0.00721938	-0.598661	0.000112	0.956597	0.000226
chrX	53557245	53557267	-	22	mir-5p	hsa-let-7f-5p	NA	NA	hsa-let-7f-5p-L2	NA	NA	NA	NA	NA	NA	MIMAT0000067_1	hsa-let-7f-5p	MI0000068	UGAGGUAGUAGAUUGUAUAGUU	18486.8	12304.2	18580.8	8.57382	10.1393	0.000155593	0.00592858	-0.58734	0.007321	-0.594661	0.000112	0.956597	0.000226
chr9	94176346	94176433	+	87	miRNAprimary	hsa-let-7f-1	NA	NA	hsa-let-7f-1	MIRLET7F1	NR_029483	ENSG00000199072	uc004auj.4	microRNA let-7f-1;	HGNC:31483	MI0000067	hsa-let-7f-1	NA	UCAGAGUGAGGUAGUAGAUUGUAUAGUUGUGGGGUAGUGAUUUUACCCUGUUCAGGAGAUAACUAUACAAUCUAUUGCCUUCCCUGA	18490	12392.4	18583.8	8.57604	10.06	0.000165169	0.00598803	-0.577297	0.00729253	-0.58459	0.0001	0.956393	0.000246
chr14	100307858	100307956	+	98	miRNAprimary	hsa-mir-345	NA	NA	hsa-mir-345	MIR345	NR_029906	ENSG00000198984	uc010twy.1	microRNA 345;	HGNC:31779	MI0000825	hsa-mir-345	NA	acccaaacccuaggucugcugacuccuaguccagggcucGUGAUGGCUGGUGGGCCCUGAACGAGGGGUCUGGAGGCCUGGGUUUGAAUAUCGACAGC	603.55	938.632	745.95	4.0992	9.88852	0.000188035	0.00628488	0.637086	0.305606	0.33148	0.002516	0.053458	0.063944
chr14	100307875	100307897	+	22	mir-5p	hsa-miR-345-5p	NA	NA	hsa-miR-345-5p	NA	NA	NA	NA	NA	NA	MIMAT0000772	hsa-miR-345-5p	MI0000825	gcugacuccuaguccagggcuc	602.85	937.947	745.25	4.09786	9.8972	0.000186802	0.00628488	0.637708	0.305925	0.331783	0.002511	0.053405	0.063959
chr7	30289853	30289875	+	22	mir-3p	hsa-miR-550a-3p	NA	NA	hsa-miR-550a-3p-L2	NA	NA	NA	NA	NA	NA	MIMAT0003257_2	hsa-miR-550a-3p	MI0003601	UGUCUUACUCCCUCAGGCACAU	82.4	150.263	126.85	1.47166	9.88443	0.000188618	0.00628488	0.866775	0.622407	0.244368	2.2e-05	0.003783	0.136173
chr7	30289853	30289875	-	22	mir-5p	hsa-miR-550b-2-5p	NA	NA	hsa-miR-550b-2-5p	NA	NA	NA	NA	NA	NA	MIMAT0022737_1	hsa-miR-550b-2-5p	MI0016687	AUGUGCCUGAGGGAGUAAGACA	82.4	150.263	126.85	1.47166	9.88443	0.000188618	0.00628488	0.866775	0.622407	0.244368	2.2e-05	0.003783	0.136173
chr15	42199569	42199666	-	97	miRNAprimary	hsa-mir-627	NA	NA	hsa-mir-627	MIR627	NR_030357	ENSG00000207712	uc021sjq.1	microRNA 627;	HGNC:32883	MI0003641	hsa-mir-627	NA	UACUUAUUACUGGUAGUGAGUCUCUAAGAAAAGAGGAGGUGGUUGUUUUCCUCCUCUUUUCUUUGAGACUCACUACCAAUAAUAAGAAAUACUACUA	48.65	79.5263	64.1	0.576088	9.21867	0.000313644	0.00686508	0.708993	0.397885	0.311108	0.000189	0.022524	0.029481
chr7	32733040	32733062	+	22	mir-3p	hsa-miR-550a-3p	NA	NA	hsa-miR-550a-3p-L3	NA	NA	NA	NA	NA	NA	MIMAT0003257_2	hsa-miR-550a-3p	MI0003601	UGUCUUACUCCCUCAGGCACAU	86.8	153.421	128.15	1.50249	9.03686	0.000360899	0.00686508	0.82173	0.562067	0.259663	2.2e-05	0.003783	0.136173
chr7	32733040	32733062	-	22	mir-5p	hsa-miR-550b-2-5p	NA	NA	hsa-miR-550b-2-5p-L2	NA	NA	NA	NA	NA	NA	MIMAT0022737_1	hsa-miR-550b-2-5p	MI0016687	AUGUGCCUGAGGGAGUAAGACA	86.8	153.421	128.15	1.50249	9.03686	0.000360899	0.00686508	0.82173	0.562067	0.259663	2.2e-05	0.003783	0.136173
chr16	87834591	87834660	-	69	miRNAprimary	hsa-mir-6775	NA	NA	hsa-mir-6775	MIR6775	NR_106833	ENSG00000278598		microRNA 6775;	HGNC:50100	MI0022620	hsa-mir-6775	NA	GAACCUCGGGGCAUGGGGGAGGGAGGCUGGACAGGAGAGGGCUCACCCAGGCCCUGUCCUCUGCCCCAG	50.45	42.1053	90.25	0.471585	8.6892	0.000472836	0.00750661	-0.260854	0.839073	-1.09993	0.336897	0.001983	6.5e-05
chr16	87834591	87834612	-	21	mir-3p	hsa-miR-6775-3p	NA	NA	hsa-miR-6775-3p	NA	NA	NA	NA	NA	NA	MIMAT0027451	hsa-miR-6775-3p	MI0022620	AGGCCCUGUCCUCUGCCCCAG	50.45	42.1053	90.25	0.471585	8.6892	0.000472836	0.00750661	-0.260854	0.839073	-1.09993	0.336897	0.001983	6.5e-05
chr2	64340758	64340839	+	81	miRNAprimary	hsa-mir-4433a	NA	NA	hsa-mir-4433a	NA	NA	NA	NA	NA	NA	MI0016773	hsa-mir-4433a	NA	cauccuccuuacgucccaccccccacuccuguuucuggugaaauauucaaacaggagugggggugggacauaaggaggaua	565	366.684	826.8	3.71258	8.62654	0.000496553	0.00760792	-0.623713	0.549288	-1.173	0.02708	0.027197	7.7e-05
chr2	64340746	64340848	-	102	miRNAprimary	hsa-mir-4433b	NA	NA	hsa-mir-4433b	MIR4433B	NR_106995	ENSG00000264297		microRNA 4433b;	HGNC:50258	MI0025511	hsa-mir-4433b	NA	uguguucccuauccuccuuaugucccacccccacuccuguuugaauauuucaccagaaacaggaguggggggugggacguaaggaggaugggggaaagaaca	565	366.684	826.8	3.71258	8.62654	0.000496553	0.00760792	-0.623713	0.549288	-1.173	0.02708	0.027197	7.7e-05
chr7	25949918	25949986	-	68	miRNAprimary	hsa-mir-148a	NA	NA	hsa-mir-148a	MIR148A	NR_029597	ENSG00000199085	uc011jzf.3	microRNA 148a; microRNA 148	HGNC:31535	MI0000253	hsa-mir-148a	NA	GAGGCAAAGUUCUGAGACACUCCGACUCUGAGUAUGAUAGAAGUCAGUGCACUACAGAACUUUGUCUC	147266	126765	72208.5	11.4612	8.49539	0.000550256	0.00777554	-0.216261	-1.02818	0.811919	0.642936	0.01955	0.079852
chr17	1713913	1713935	-	22	mir-3p	hsa-miR-22-3p	NA	NA	hsa-miR-22-3p	NA	NA	NA	NA	NA	NA	MIMAT0000077	hsa-miR-22-3p	MI0000078	AAGCUGCCAGUUGAAGAACUGU	10372.3	10997.9	17746.2	8.18995	8.459	0.000566194	0.00777554	0.0844984	0.774778	-0.69028	0.744777	0.000127	0.000232
chr7	25949921	25949943	-	22	mir-3p	hsa-miR-148a-3p	NA	NA	hsa-miR-148a-3p	NA	NA	NA	NA	NA	NA	MIMAT0000243	hsa-miR-148a-3p	MI0000253	UCAGUGCACUACAGAACUUUGU	146522	125758	71426.9	11.4514	8.5153	0.000541731	0.00777554	-0.220466	-1.03658	0.816116	0.637989	0.019321	0.080258
chr17	1713902	1713987	-	85	miRNAprimary	hsa-mir-22	NA	NA	hsa-mir-22	MIR22	NR_029494	ENSG00000275595	uc032gnj.2	microRNA 22;	HGNC:31599	MI0000078	hsa-mir-22	NA	GGCUGAGCCGCAGUAGUUCUUCAGUGGCAAGCUUUAUGUCCUGACCCAGCUAAAGCUGCCAGUUGAAGAACUGUUGCCCUCUGCC	10519.3	11133	17910.2	8.20628	8.40001	0.000593052	0.00778521	0.0818037	0.767739	-0.685935	0.755786	0.000131	0.000233
chr19	13836586	13836659	-	73	miRNAprimary	hsa-mir-23a	NA	NA	hsa-mir-23a	MIR23A	NR_029495	ENSG00000207980	uc060ujx.1	microRNA 23a;	HGNC:31605	MI0000079	hsa-mir-23a	NA	GGCCGGCUGGGGUUCCUGGGGAUGGGAUUUGCUUCCUGUCACAAAUCACAUUGCCAGGGAUUUCCAACCGACC	3250.25	5248.37	3670.45	6.52681	8.33866	0.000622382	0.00788455	0.691318	0.175406	0.515912	0.003329	0.425915	0.010769
chr19	13836594	13836615	-	21	mir-3p	hsa-miR-23a-3p	NA	NA	hsa-miR-23a-3p	NA	NA	NA	NA	NA	NA	MIMAT0000078	hsa-miR-23a-3p	MI0000079	AUCACAUUGCCAGGGAUUUCC	3247.95	5244.68	3667.25	6.52573	8.3281	0.00062758	0.00788455	0.691326	0.175169	0.516157	0.003342	0.426965	0.010789
chr7	100094042	100094063	-	21	mir-5p	hsa-miR-106b-5p	NA	NA	hsa-miR-106b-5p	NA	NA	NA	NA	NA	NA	MIMAT0000680	hsa-miR-106b-5p	MI0000734	UAAAGUGCUGACAGUGCAGAU	737.55	1231.95	814.85	4.41778	8.32419	0.000629514	0.00788455	0.740128	0.143794	0.596334	0.02718	0.414444	0.069949
chr10	101601465	101601487	+	22	mir-3p	hsa-miR-3158-3p	NA	NA	hsa-miR-3158-3p-L2	NA	NA	NA	NA	NA	NA	MIMAT0015032_1	hsa-miR-3158-3p	MI0014187	AAGGGCUUCCUCUCUGCAGGAC	17184.4	12169.6	10212	8.30496	8.25204	0.000666366	0.00817223	-0.497814	-0.750827	0.253013	0.12943	0.041536	0.286206
chr10	101601464	101601485	-	21	mir-5p	hsa-miR-3158-5p	NA	NA	hsa-miR-3158-5p-L2	NA	NA	NA	NA	NA	NA	MIMAT0019211_1	hsa-miR-3158-5p	MI0014187	CCUGCAGAGAGGAAGCCCUUC	17184.4	12169.6	10212	8.30496	8.25204	0.000666366	0.00817223	-0.497814	-0.750827	0.253013	0.126276	0.039981	0.285404
chr10	101601416	101601497	+	81	miRNAprimary	hsa-mir-3158-1	NA	NA	hsa-mir-3158-1	MIR3158-1	NR_036114	ENSG00000263436		microRNA 3158-1;	HGNC:38196	MI0014186	hsa-mir-3158-1	NA	AUUCAGGCCGGUCCUGCAGAGAGGAAGCCCUUCUGCUUACAGGUAUUGGAAGGGCUUCCUCUCUGCAGGACCGGCCUGAAU	34355.8	24362.1	20461	9.30577	8.2075	0.000690215	0.00823594	-0.49592	-0.747676	0.251756	0.127836	0.040748	0.28578
chr10	101601416	101601497	-	81	miRNAprimary	hsa-mir-3158-2	NA	NA	hsa-mir-3158-2	MIR3158-2	NR_036115	ENSG00000263436	uc021pxe.1	microRNA 3158-2;	HGNC:38279	MI0014187	hsa-mir-3158-2	NA	AUUCAGGCCGGUCCUGCAGAGAGGAAGCCCUUCCAAUACCUGUAAGCAGAAGGGCUUCCUCUCUGCAGGACCGGCCUGAAU	34355.8	24362.1	20461	9.30577	8.2075	0.000690215	0.00823594	-0.49592	-0.747676	0.251756	0.127836	0.040748	0.28578
chr2	232550473	232550573	-	100	miRNAprimary	hsa-mir-5001	NA	NA	hsa-mir-5001	MIR5001	NR_049797	ENSG00000284407	uc061tpl.1	microRNA 5001;	HGNC:43462	MI0017867	hsa-mir-5001	NA	AGCUCAGGGCGGCUGCGCAGAGGGCUGGACUCAGCGGCGGAGCUGGCUGCUGGCCUCAGUUCUGCCUCUGUCCAGGUCCUUGUGACCCGCCCGCUCUCCU	122.15	209.474	157.65	1.87816	8.14946	0.000722628	0.00826248	0.778115	0.368071	0.410044	0.002418	0.077133	0.069143
chr10	101601426	101601448	-	22	mir-3p	hsa-miR-3158-3p	NA	NA	hsa-miR-3158-3p	NA	NA	NA	NA	NA	NA	MIMAT0015032_1	hsa-miR-3158-3p	MI0014187	AAGGGCUUCCUCUCUGCAGGAC	17171.5	12192.4	10249	8.30675	8.14166	0.000727101	0.00826248	-0.494027	-0.744529	0.250501	0.12943	0.041536	0.286206
chr10	101601428	101601449	+	21	mir-5p	hsa-miR-3158-5p	NA	NA	hsa-miR-3158-5p	NA	NA	NA	NA	NA	NA	MIMAT0019211_1	hsa-miR-3158-5p	MI0014187	CCUGCAGAGAGGAAGCCCUUC	17171.5	12192.4	10249	8.30675	8.14166	0.000727101	0.00826248	-0.494027	-0.744529	0.250501	0.126276	0.039981	0.285404
chr2	232550492	232550514	-	22	mir-3p	hsa-miR-5001-3p	NA	NA	hsa-miR-5001-3p	NA	NA	NA	NA	NA	NA	MIMAT0021022	hsa-miR-5001-3p	MI0017867	UUCUGCCUCUGUCCAGGUCCUU	120.8	208.105	155.85	1.86476	8.10331	0.000749524	0.00834581	0.784693	0.367538	0.417155	0.0024	0.081566	0.066297
chr19	55239911	55239976	-	65	miRNAprimary	hsa-mir-6802	NA	NA	hsa-mir-6802	MIR6802	NR_106860	ENSG00000278328		microRNA 6802;	HGNC:50154	MI0022647	hsa-mir-6802	NA	GAGGGCUAGGUGGGGGGCUUGAAGCCCCGAGAUGCCUCACGUCUUCACCCCUCUCACCUAAGCAG	122.9	109.526	193	1.65958	7.99886	0.000814267	0.00876827	-0.166207	0.651116	-0.817323	0.355154	0.006685	0.000674
chr11	122146521	122146593	-	72	miRNAprimary	hsa-let-7a-2	NA	NA	hsa-let-7a-2	MIRLET7A2	NR_029477	ENSG00000198975	uc001pyg.4	microRNA let-7a-2;	HGNC:31477	MI0000061	hsa-let-7a-2	NA	AGGUUGAGGUAGUAGGUUGUAUAGUUUAGAAUUACAUCAAGGGAGAUAACUGUACAGCCUCCUAGCUUUCCU	10455.2	7275.47	12996.1	7.83588	7.94766	0.000848088	0.0089507	-0.523108	0.313858	-0.836966	0.032606	0.12812	1.1e-05
chr11	122146567	122146589	-	22	mir-5p	hsa-let-7a-5p	NA	NA	hsa-let-7a-5p	NA	NA	NA	NA	NA	NA	MIMAT0000062_2	hsa-let-7a-5p	MI0000060	UGAGGUAGUAGGUUGUAUAGUU	10455.2	7274.95	12995.3	7.83582	7.94742	0.000848249	0.0089507	-0.523212	0.313769	-0.836981	0.034939	0.128448	1.1e-05
chr2	64340808	64340829	+	21	mir-3p	hsa-miR-4433a-3p	NA	NA	hsa-miR-4433a-3p	NA	NA	NA	NA	NA	NA	MIMAT0018949	hsa-miR-4433a-3p	MI0016773	acaggagugggggugggacau	546.8	351.947	792.9	3.65775	7.93659	0.000855588	0.0089507	-0.635654	0.536126	-1.17178	0.028148	0.036964	0.000131
chr19	55239911	55239933	-	22	mir-3p	hsa-miR-6802-3p	NA	NA	hsa-miR-6802-3p	NA	NA	NA	NA	NA	NA	MIMAT0027505	hsa-miR-6802-3p	MI0022647	UUCACCCCUCUCACCUAAGCAG	122.85	109.474	192.65	1.65809	7.93518	0.000856551	0.0089507	-0.166314	0.649084	-0.815398	0.355446	0.006917	0.0007
chr2	64340808	64340829	-	21	mir-5p	hsa-miR-4433b-5p	NA	NA	hsa-miR-4433b-5p	NA	NA	NA	NA	NA	NA	MIMAT0030413	hsa-miR-4433b-5p	MI0025511	augucccacccccacuccugu	546.8	351.947	792.9	3.65775	7.93659	0.000855588	0.0089507	-0.635654	0.536126	-1.17178	0.028148	0.036964	0.000131
chr19	46018960	46018982	+	22	mir-5p	hsa-miR-769-5p	NA	NA	hsa-miR-769-5p	NA	NA	NA	NA	NA	NA	MIMAT0003886	hsa-miR-769-5p	MI0003834	ugagaccucuggguucugagcu	396.8	682.737	430.5	3.52261	7.78105	0.000968537	0.00983009	0.782918	0.117601	0.665316	0.050461	0.521313	0.086795
chr2	218402691	218402713	+	22	mir-3p	hsa-miR-26b-3p	NA	NA	hsa-miR-26b-3p	NA	NA	NA	NA	NA	NA	MIMAT0004500	hsa-miR-26b-3p	MI0000084	CCUGUUCUCCAUUACUUGGCUC	280.85	488.263	385.05	3.14204	7.72166	0.00101563	0.0101418	0.797859	0.455246	0.342613	0.000136	0.021856	0.021482
chr9	94175961	94175983	+	22	mir-5p	hsa-let-7a-5p	NA	NA	hsa-let-7a-5p-L3	NA	NA	NA	NA	NA	NA	MIMAT0000062_2	hsa-let-7a-5p	MI0000060	UGAGGUAGUAGGUUGUAUAGUU	10481.4	7329.74	13025	7.84106	7.64148	0.00108299	0.0104371	-0.515991	0.313464	-0.829456	0.034939	0.128448	1.1e-05
chr22	46112751	46112773	+	22	mir-5p	hsa-let-7a-5p	NA	NA	hsa-let-7a-5p-L2	NA	NA	NA	NA	NA	NA	MIMAT0000062_2	hsa-let-7a-5p	MI0000060	UGAGGUAGUAGGUUGUAUAGUU	10537.9	7362.26	12991.6	7.84383	7.57771	0.00113984	0.0107645	-0.517359	0.302004	-0.819363	0.034939	0.128448	1.1e-05
chr17	31559995	31560083	+	88	miRNAprimary	hsa-mir-193a	NA	NA	hsa-mir-193a	MIR193A	NR_029710	ENSG00000207614	uc010wbv.1	microRNA 193a; microRNA 193	HGNC:31563	MI0000487	hsa-mir-193a	NA	CGAGGAUGGGAGCUGAGGGCUGGGUCUUUGCGGGCGAGAUGAGGGUGUCGGAUCAACUGGCCUACAAAGUCCCAGUUCUCGGCCCCCG	126.65	190.842	164.1	1.86143	7.54661	0.00116868	0.01092	0.591532	0.373728	0.217804	0.001876	0.074038	0.26026
chr19	46018931	46019049	+	118	miRNAprimary	hsa-mir-769	NA	NA	hsa-mir-769	MIR769	NR_030412	ENSG00000211580	uc021uwe.1	microRNA 769;	HGNC:33138	MI0003834	hsa-mir-769	NA	GCCUUGGUGCUGAUUCcugggcucugaccugagaccucuggguucugagcugugauguugcucucgagcugggaucuccggggucuugguucagggccggggccucuggguucCAAGC	418.1	701.316	453.15	3.58129	7.43185	0.00128176	0.0116894	0.746216	0.116141	0.630076	0.055114	0.510671	0.095592
chr9	94175956	94176036	+	80	miRNAprimary	hsa-let-7a-1	NA	NA	hsa-let-7a-1	MIRLET7A1	NR_029476	ENSG00000199165	uc004aui.4	microRNA let-7a-1;	HGNC:31476	MI0000060	hsa-let-7a-1	NA	UGGGAUGAGGUAGUAGGUUGUAUAGUUUUAGGGUCACACCCACCACUGGGAGAUAACUAUACAAUCUACUGUCUUUCCUA	10716.9	7657.95	13253.7	7.87816	7.37276	0.00134434	0.0119302	-0.484858	0.306508	-0.791366	0.039127	0.128123	1.3e-05
chr17	31560015	31560037	+	22	mir-5p	hsa-miR-193a-5p	NA	NA	hsa-miR-193a-5p	NA	NA	NA	NA	NA	NA	MIMAT0004614	hsa-miR-193a-5p	MI0000487	UGGGUCUUUGCGGGCGAGAUGA	123.3	185.842	160.05	1.82312	7.31255	0.00141135	0.0121261	0.591905	0.37635	0.215555	0.002345	0.077422	0.282014
chr16	15643293	15643372	+	79	miRNAprimary	hsa-mir-484	NA	NA	hsa-mir-484	MIR484	NR_030159	ENSG00000272213	uc021tdp.2	microRNA 484;	HGNC:32341	MI0002468	hsa-mir-484	NA	AGCCUCGUCAGGCUCAGUCCCCUCCCGAUAAACCCCUAAAUAGGGACUUUCCCGGGGGGUGACCCUGGCUUUUUUGGCG	26051.9	25095.9	38945.4	9.38116	7.2671	0.00146422	0.0123723	-0.0539372	0.580064	-0.634002	0.690377	0.000927	0.000125
chr16	15643300	15643322	+	22	mir-5p3pno	hsa-miR-484	NA	hsa-miR-484	hsa-miR-484	NA	NA	NA	NA	NA	NA	MIMAT0002174	hsa-miR-484	MI0002468	UCAGGCUCAGUCCCCUCCCGAU	26051.9	25095.9	38945.4	9.38116	7.2671	0.00146422	0.0123723	-0.0539372	0.580064	-0.634002	0.690377	0.000927	0.000125
chr8	6745211	6745233	+	22	mir-3p	hsa-miR-4659a-3p	NA	NA	hsa-miR-4659a-3p	NA	NA	NA	NA	NA	NA	MIMAT0019727	hsa-miR-4659a-3p	MI0017287	UUUCUUCUUAGACAUGGCAACG	254.3	424.895	396.95	3.0003	7.24054	0.00149605	0.0124624	0.740574	0.642426	0.0981482	0.009863	0.001749	0.78093
chr8	6745212	6745231	-	19	mir-5p	hsa-miR-4659b-5p	NA	NA	hsa-miR-4659b-5p	NA	NA	NA	NA	NA	NA	MIMAT0019733	hsa-miR-4659b-5p	MI0017291	UUGCCAUGUCUAAGAAGAA	254.3	424.895	396.95	3.0003	7.24054	0.00149605	0.0124624	0.740574	0.642426	0.0981482	0.009863	0.001749	0.78093
chr14	101054686	101054759	+	73	miRNAprimary	hsa-mir-134	NA	NA	hsa-mir-134	MIR134	NR_029698	ENSG00000207993	uc010txo.1	microRNA 134;	HGNC:31519	MI0000474	hsa-mir-134	NA	CAGGGUGUGUGACUGGUUGACCAGAGGGGCAUGCACUGUGUUCACCCUGUGGGCCACCUAGUCACCAACCCUC	74.65	51.3158	105	0.822445	7.1915	0.00155673	0.0128459	-0.540739	0.492175	-1.03291	0.065974	0.050622	0.000398
chr14	101054693	101054715	+	22	mir-5p	hsa-miR-134-5p	NA	NA	hsa-miR-134-5p	NA	NA	NA	NA	NA	NA	MIMAT0000447	hsa-miR-134-5p	MI0000474	UGUGACUGGUUGACCAGAGGGG	74.45	51.2105	104.75	0.819051	7.18583	0.00156391	0.0128459	-0.539831	0.492606	-1.03244	0.066419	0.050622	0.0004
chr22	46112748	46112822	+	74	miRNAprimary	hsa-let-7a-3	NA	NA	hsa-let-7a-3	MIRLET7A3	NR_029478	ENSG00000198986	uc021wrn.2	microRNA let-7a-3;	HGNC:31478	MI0000062	hsa-let-7a-3	NA	GGGUGAGGUAGUAGGUUGUAUAGUUUGGGGCUCUGCCCUGCUAUGGGAUAACUAUACAAUCUACUGUCUUUCCU	10876.1	7834.89	13323.4	7.89695	7.16799	0.00158671	0.0129728	-0.473176	0.292801	-0.765976	0.040288	0.141724	1.6e-05
chr19	55245185	55245250	-	65	miRNAprimary	hsa-mir-6803	NA	NA	hsa-mir-6803	MIR6803	NR_106861	ENSG00000278264		microRNA 6803;	HGNC:50035	MI0022648	hsa-mir-6803	NA	CUCCUCUGGGGGUGGGGGGCUGGGCGUGGUGGACAGCGAUGCAUCCCUCGCCUUCUCACCCUCAG	191.55	148.263	250.1	2.14405	7.14254	0.00161984	0.0129897	-0.369561	0.384784	-0.754345	0.068167	0.031377	1.4e-05
chr19	55245185	55245207	-	22	mir-3p	hsa-miR-6803-3p	NA	NA	hsa-miR-6803-3p	NA	NA	NA	NA	NA	NA	MIMAT0027507	hsa-miR-6803-3p	MI0022648	UCCCUCGCCUUCUCACCCUCAG	191.55	148.263	250.1	2.14405	7.14254	0.00161984	0.0129897	-0.369561	0.384784	-0.754345	0.068167	0.031377	1.4e-05
chr15	88611824	88611934	+	110	miRNAprimary	hsa-mir-7-2	NA	NA	hsa-mir-7-2	MIR7-2	NR_029606	ENSG00000207703	uc010upm.2	microRNA 7-2;	HGNC:31639	MI0000264	hsa-mir-7-2	NA	CUGGAUACAGAGUGGACCGGCUGGCCCCAUCUGGAAGACUAGUGAUUUUGUUGUUGUCUUACUGCGCUCAACAACAAAUCCCAGUCUACCUAAUGGUGCCAGCCAUCGCA	8100.95	6065	5272.4	7.27464	6.91481	0.00195003	0.0147801	-0.417583	-0.619631	0.202048	0.09445	0.012234	0.361961
chr15	88611846	88611924	-	78	miRNAprimary	hsa-mir-3529	NA	NA	hsa-mir-3529	MIR3529	NR_039867	ENSG00000283484		microRNA 3529;	HGNC:41564	MI0017351	hsa-mir-3529	NA	GGCACCAUUAGGUAGACUGGGAUUUGUUGUUGAGCGCAGUAAGACAACAACAAAAUCACUAGUCUUCCAGAUGGGGCC	8100.95	6065	5272.4	7.27464	6.91481	0.00195003	0.0147801	-0.417583	-0.619631	0.202048	0.09445	0.012234	0.361961
chr15	88611855	88611878	+	23	mir-5p	hsa-miR-7-5p	NA	NA	hsa-miR-7-5p	NA	NA	NA	NA	NA	NA	MIMAT0000252_2	hsa-miR-7-5p	MI0000263	UGGAAGACUAGUGAUUUUGUUGU	8100.25	6064.11	5270.95	7.27443	6.91751	0.00194572	0.0147801	-0.417672	-0.619903	0.202232	0.105834	0.01252	0.349778
chr15	88611855	88611879	-	24	mir-3p	hsa-miR-3529-3p	NA	NA	hsa-miR-3529-3p	NA	NA	NA	NA	NA	NA	MIMAT0022741	hsa-miR-3529-3p	MI0017351	AACAACAAAAUCACUAGUCUUCCA	8100.25	6064.11	5270.95	7.27443	6.91751	0.00194572	0.0147801	-0.417672	-0.619903	0.202232	0.094426	0.012216	0.361564
chr8	6745163	6745244	+	81	miRNAprimary	hsa-mir-4659a	NA	NA	hsa-mir-4659a	MIR4659A	NR_039803	ENSG00000266038		microRNA 4659a;	HGNC:41857	MI0017287	hsa-mir-4659a	NA	GAAACUGCUGAAGCUGCCAUGUCUAAGAAGAAAACUUUGGAGAAAAAUUUUCUUCUUAGACAUGGCAACGUCAACAGUUUC	372.75	619.632	552.25	3.52461	6.79953	0.00214294	0.0157685	0.733202	0.567113	0.166089	0.008942	0.004598	0.506809
chr8	6745167	6745240	-	73	miRNAprimary	hsa-mir-4659b	NA	NA	hsa-mir-4659b	MIR4659B	NR_039807	ENSG00000283386	uc022aqt.1	microRNA 4659b;	HGNC:41530	MI0017291	hsa-mir-4659b	NA	CUGUUGACGUUGCCAUGUCUAAGAAGAAAAUUUUUCUCCAAAGUUUUCUUCUUAGACAUGGCAGCUUCAGCAG	372.75	619.632	552.25	3.52461	6.79953	0.00214294	0.0157685	0.733202	0.567113	0.166089	0.008942	0.004598	0.506809
chr19	13836439	13836517	-	78	miRNAprimary	hsa-mir-27a	NA	NA	hsa-mir-27a	MIR27A	NR_029501	ENSG00000207808	uc060ujw.1	microRNA 27a;	HGNC:31613	MI0000085	hsa-mir-27a	NA	CUGAGGAGCAGGGCUUAGCUGCUUGUGAGCAGGGUCCACACCAAGUCGUGUUCACAGUGGCUAAGUUCCGCCCCCCAG	1404.9	2298.95	1677.3	5.3333	6.72481	0.00227842	0.0164256	0.710506	0.255673	0.454833	0.003253	0.231213	0.037799
chr9	83969747	83969857	-	110	miRNAprimary	hsa-mir-7-1	NA	NA	hsa-mir-7-1	MIR7-1	NR_029605	ENSG00000207603	uc004ano.1	microRNA 7-1;	HGNC:31638	MI0000263	hsa-mir-7-1	NA	UUGGAUGUUGGCCUAGUUCUGUGUGGAAGACUAGUGAUUUUGUUGUUUUUAGAUAACUAAAUCGACAACAAAUCACAGUCUGCCAUAUGGCACAGGCCAUGCCUCUACAG	8158.15	6196.68	5363.2	7.29433	6.71968	0.00228804	0.0164256	-0.396746	-0.605148	0.208402	0.107765	0.012629	0.348052
chr9	83969811	83969834	-	23	mir-5p	hsa-miR-7-5p	NA	NA	hsa-miR-7-5p-L3	NA	NA	NA	NA	NA	NA	MIMAT0000252_2	hsa-miR-7-5p	MI0000263	UGGAAGACUAGUGAUUUUGUUGU	8087.3	6117.68	5291.35	7.27825	6.72338	0.0022811	0.0164256	-0.402672	-0.612022	0.20935	0.105834	0.01252	0.349778
chr19	4770669	4770779	+	110	miRNAprimary	hsa-mir-7-3	NA	NA	hsa-mir-7-3	MIR7-3	NR_029607	ENSG00000207630	uc010xij.1	microRNA 7-3;	HGNC:31640	MI0000265	hsa-mir-7-3	NA	AGAUUAGAGUGGCUGUGGUCUAGUGCUGUGUGGAAGACUAGUGAUUUUGUUGUUCUGAUGUACUACGACAACAAGUCACAGCCGGCCUCAUAGCGCAGACUCCCUUCGAC	8044.35	6068.11	5289.75	7.27119	6.66673	0.00238982	0.0168144	-0.40673	-0.604776	0.198047	0.103027	0.014046	0.375361
chr19	4770699	4770722	+	23	mir-5p	hsa-miR-7-5p	NA	NA	hsa-miR-7-5p-L2	NA	NA	NA	NA	NA	NA	MIMAT0000252_2	hsa-miR-7-5p	MI0000263	UGGAAGACUAGUGAUUUUGUUGU	8044.35	6068.11	5289.75	7.27119	6.66673	0.00238982	0.0168144	-0.40673	-0.604776	0.198047	0.105834	0.01252	0.349778
chr7	29680747	29680769	-	22	mir-3p	hsa-miR-550a-3p	NA	NA	hsa-miR-550a-3p	NA	NA	NA	NA	NA	NA	MIMAT0003257_2	hsa-miR-550a-3p	MI0003601	UGUCUUACUCCCUCAGGCACAU	89.65	148.368	128.45	1.49522	6.51332	0.00271192	0.0182101	0.726809	0.518831	0.207977	2.2e-05	0.003783	0.136173
chr5	149732828	149732850	+	22	mir-5p	hsa-miR-378a-5p	NA	NA	hsa-miR-378a-5p	NA	NA	NA	NA	NA	NA	MIMAT0000731	hsa-miR-378a-5p	MI0000786	cuccugacuccagguccugugu	531.6	774.053	683.15	3.90482	6.3269	0.00316451	0.0202482	0.542091	0.361861	0.180229	0.00079	0.028317	0.226505
chr14	101055463	101055485	+	22	mir-3p	hsa-miR-485-3p	NA	NA	hsa-miR-485-3p	NA	NA	NA	NA	NA	NA	MIMAT0002176	hsa-miR-485-3p	MI0002469	GUCAUACACGGCUCUCCUCUCU	85.6	65.7895	148.9	1.18889	6.28805	0.00326826	0.0207617	-0.379754	0.798661	-1.17842	0.305755	0.009845	0.001431
chr19	13836446	13836467	-	21	mir-3p	hsa-miR-27a-3p	NA	NA	hsa-miR-27a-3p	NA	NA	NA	NA	NA	NA	MIMAT0000084	hsa-miR-27a-3p	MI0000085	UUCACAGUGGCUAAGUUCCGC	1357.5	2219.74	1625.3	5.28351	6.19315	0.00353675	0.0221486	0.709436	0.259754	0.449683	0.004109	0.234929	0.043134
chr14	101055418	101055491	+	73	miRNAprimary	hsa-mir-485	NA	NA	hsa-mir-485	MIR485	NR_030160	ENSG00000208027	uc021sdm.2	microRNA 485;	HGNC:32067	MI0002469	hsa-mir-485	NA	ACUUGGAGAGAGGCUGGCCGUGAUGAAUUCGAUUCAUCAAAGCGAGUCAUACACGGCUCUCCUCUCUUUUAGU	92.75	70.9474	157.7	1.28526	6.17135	0.00360159	0.022191	-0.386598	0.765763	-1.15236	0.283889	0.011087	0.001461
chr10	96828668	96828764	-	96	miRNAprimary	hsa-mir-607	NA	NA	hsa-mir-607	MIR607	NR_030338	ENSG00000207976	uc031wqa.1	microRNA 607;	HGNC:32863	MI0003620	hsa-mir-607	NA	uugccuaaagucacacagguuauagaucuggauuggaacccagggagccagacugccuggguucaaauccagaucuauaacuugugugacuuuggg	141.15	96.6842	101	1.47557	6.04882	0.00398951	0.0238829	-0.545877	-0.482874	-0.0630031	0.168992	0.214744	0.81866
chr9	20411147	20411238	-	91	miRNAprimary	hsa-mir-4473	NA	NA	hsa-mir-4473	MIR4473	NR_039684	ENSG00000263790	uc022bdy.1	microRNA 4473;	HGNC:41540	MI0016825	hsa-mir-4473	NA	AAGGAACAGGGGACACUUGUAAUGGAGAACACUAAGCUAUGGACUGCUAUGGACUGCUAGUGCUCUCCGUUACAAGUAUCCCCUGUUACCU	446.75	547.895	347.65	3.39313	6.02731	0.00406195	0.0241529	0.294431	-0.361832	0.656263	0.165285	0.120356	0.004995
chr19	51693267	51693291	+	24	mir-5p	hsa-miR-125a-5p	NA	NA	hsa-miR-125a-5p	NA	NA	NA	NA	NA	NA	MIMAT0000443	hsa-miR-125a-5p	MI0000469	UCCCUGAGACCCUUUAACCUGUGA	2128.95	1853.53	3518.6	5.79847	6.00803	0.00412803	0.0243092	-0.199869	0.724859	-0.924729	0.402119	0.001798	2.3e-05
chr9	20411160	20411182	-	22	mir-5p3pno	hsa-miR-4473	NA	hsa-miR-4473	hsa-miR-4473	NA	NA	NA	NA	NA	NA	MIMAT0019000	hsa-miR-4473	MI0016825	CUAGUGCUCUCCGUUACAAGUA	446.2	547.053	347.25	3.39134	6.00759	0.00412954	0.0243092	0.293989	-0.361716	0.655705	0.16627	0.121004	0.005058
chr16	15134075	15134098	-	23	mir-3p	hsa-miR-6511b-3p	NA	NA	hsa-miR-6511b-3p-L2	NA	NA	NA	NA	NA	NA	MIMAT0025848_1	hsa-miR-6511b-3p	MI0023431	CCUCACCACCCCUUCUGCCUGCA	107.4	90.6316	152.55	1.40512	6.01142	0.00411631	0.0243092	-0.244908	0.506288	-0.751196	0.201079	0.009076	7.8e-05
chr19	51693253	51693339	+	86	miRNAprimary	hsa-mir-125a	NA	NA	hsa-mir-125a	MIR125A	NR_029693	ENSG00000208008	uc002pxj.1	microRNA 125a;	HGNC:31505	MI0000469	hsa-mir-125a	NA	UGCCAGUCUCUAGGUCCCUGAGACCCUUUAACCUGUGAGGACAUCCAGGGUCACAGGUGAGGUUCUUGGGAGCCUGGCGUCUGGCC	2132.3	1857.42	3522.3	5.80059	5.99985	0.00415641	0.0243861	-0.19911	0.724107	-0.923217	0.403645	0.00181	2.3e-05
chr17	58331244	58331267	-	23	mir-3p	hsa-miR-142-3p	NA	NA	hsa-miR-142-3p	NA	NA	NA	NA	NA	NA	MIMAT0000434	hsa-miR-142-3p	MI0000458	UGUAGUGUUUCCUACUUUAUGGA	1314.75	2349.84	1478.55	5.2949	5.98625	0.00420401	0.0245054	0.837775	0.169395	0.668381	0.023147	0.535735	0.040508
chr16	15134074	15134145	-	71	miRNAprimary	hsa-mir-6511b-2	NA	NA	hsa-mir-6511b-2	MIR6511B2	NR_106965	ENSG00000283346		microRNA 6511b-2;	HGNC:50230	MI0023431	hsa-mir-6511b-2	NA	GGGGCCUGCAGGCAGAAGUGGGGCUGACAGGGCAGAGGGUUGCGCCCCCUCACCACCCCUUCUGCCUGCAG	107.75	91	153	1.40973	5.97439	0.00424598	0.0245849	-0.243749	0.505844	-0.749593	0.202898	0.009159	8e-05
chr3	160404744	160404825	+	81	miRNAprimary	hsa-mir-16-2	NA	NA	hsa-mir-16-2	MIR16-2	NR_029525	ENSG00000198987	uc003fdk.3	microRNA 16-2;	HGNC:31546	MI0000115	hsa-mir-16-2	NA	GUUCCACUCUAGCAGCACGUAAAUAUUGGCGUAGUGAAAUAUAUAUUAAACACCAAUAUUACUGUGCUGCUUUAGUGUGAC	9978.55	8266.74	14451	7.8933	5.94034	0.00436894	0.025208	-0.271512	0.534262	-0.805774	0.186363	0.063337	0.004619
chr10	98431291	98431360	-	69	miRNAprimary	hsa-mir-4685	NA	NA	hsa-mir-4685	MIR4685	NR_039833	ENSG00000264610	uc021pww.2	microRNA 4685;	HGNC:41802	MI0017317	hsa-mir-4685	NA	UAGCCCAGGGCUUGGAGUGGGGCAAGGUUGUUGGUGAUAUGGCUUCCUCUCCCUUCCUGCCCUGGCUAG	921.8	665.842	1101.9	4.33837	5.93415	0.00439168	0.025208	-0.469274	0.257468	-0.726741	0.032143	0.144712	0.000143
chr10	98431291	98431313	-	22	mir-3p	hsa-miR-4685-3p	NA	NA	hsa-miR-4685-3p	NA	NA	NA	NA	NA	NA	MIMAT0019772	hsa-miR-4685-3p	MI0017317	UCUCCCUUCCUGCCCUGGCUAG	921.65	665.632	1101.35	4.33791	5.93287	0.00439642	0.025208	-0.469495	0.256982	-0.726477	0.032072	0.145432	0.000143
chr22	37847731	37847753	-	22	mir-5p	hsa-miR-659-5p	NA	NA	hsa-miR-659-5p	NA	NA	NA	NA	NA	NA	MIMAT0022710	hsa-miR-659-5p	MI0003683	AGGACCUUCCCUGAACCAAGGA	334	244.947	235.9	2.72428	5.86447	0.00465631	0.0265259	-0.447376	-0.501673	0.0542964	0.191945	0.164821	0.819749
chr22	37847677	37847774	-	97	miRNAprimary	hsa-mir-659	NA	NA	hsa-mir-659	MIR659	NR_030396	ENSG00000207696	uc021wpk.1	microRNA 659;	HGNC:32915	MI0003683	hsa-mir-659	NA	UACCGACCCUCGAUUUGGUUCAGGACCUUCCCUGAACCAAGGAAGAGUCACAgucucuuccuugguucagggaggguccccaacaauguccucaugg	335.8	246.263	237.35	2.73198	5.85473	0.00469458	0.0265691	-0.447401	-0.500586	0.0531848	0.191822	0.165527	0.8246
chr17	48037173	48037194	-	21	mir-3p	hsa-miR-152-3p	NA	NA	hsa-miR-152-3p	NA	NA	NA	NA	NA	NA	MIMAT0000438	hsa-miR-152-3p	MI0000462	UCAGUGCAUGACAGAACUUGG	363.2	394.263	717.45	3.49907	5.85107	0.00470902	0.0265691	0.118395	0.982114	-0.863719	0.372631	0.219334	0.26386
chr17	48037160	48037247	-	87	miRNAprimary	hsa-mir-152	NA	NA	hsa-mir-152	MIR152	NR_029687	ENSG00000207947	uc010wld.2	microRNA 152;	HGNC:31538	MI0000462	hsa-mir-152	NA	UGUCCCCCCCGGCCCAGGUUCUGUGAUACACUCCGACUCGGGCUCUGGAGCAGUCAGUGCAUGACAGAACUUGGGCCCGGAAGGACC	365.6	397.421	720.55	3.50716	5.80319	0.00490259	0.0273986	0.120402	0.978832	-0.85843	0.364838	0.219687	0.265284
chr5	180015302	180015397	-	95	miRNAprimary	hsa-mir-340	NA	NA	hsa-mir-340	MIR340	NR_029885	ENSG00000198995	uc003mln.4	microRNA 340;	HGNC:31777	MI0000802	hsa-mir-340	NA	UUGUACCUggugugauuauaaagcaaugagacugauugucauaugucguuUGUGGGAUCCGUCUCAGUUACUUUAUAGCCAUACCUGGUAUCUUA	1800.9	2630.79	1835	5.58143	5.7407	0.00516764	0.0285189	0.546778	0.027062	0.519716	0.012842	0.889681	0.014008
chrX	139924159	139924181	-	22	mir-3p	hsa-miR-505-3p	NA	NA	hsa-miR-505-3p	NA	NA	NA	NA	NA	NA	MIMAT0002876	hsa-miR-505-3p	MI0003190	CGUCAACACUUGCUGGUUUCCU	401.8	609.316	516.2	3.51343	5.5823	0.00590785	0.031906	0.600713	0.361453	0.23926	0.009043	0.093593	0.193711
chrX	53556298	53556320	-	22	mir-5p	hsa-miR-98-5p	NA	NA	hsa-miR-98-5p	NA	NA	NA	NA	NA	NA	MIMAT0000096	hsa-miR-98-5p	MI0000100	UGAGGUAGUAAGUUGUAUUGUU	261.95	180.474	263.75	2.45115	5.25958	0.00777432	0.0404998	-0.537503	0.00987963	-0.547383	0.012271	0.956453	0.001625
chr21	16539827	16539911	+	84	miRNAprimary	hsa-let-7c	NA	NA	hsa-let-7c	MIRLET7C	NR_029480	ENSG00000199030	uc002yke.4	microRNA let-7c;	HGNC:31480	MI0000064	hsa-let-7c	NA	GCAUCCGGGUUGAGGUAGUAGGUUGUAUGGUUUAGAGUUACACCCUGGGAGUUAACUGUACAACCUUCUAGCUUUCCUUGGAGC	568.25	433.211	726.85	3.67848	5.14945	0.00854267	0.0436022	-0.391457	0.355132	-0.746589	0.104982	0.110417	0.000231
chr21	16539837	16539859	+	22	mir-5p	hsa-let-7c-5p	NA	NA	hsa-let-7c-5p	NA	NA	NA	NA	NA	NA	MIMAT0000064	hsa-let-7c-5p	MI0000064	UGAGGUAGUAGGUUGUAUGGUU	567.45	432.789	726.65	3.67707	5.14075	0.00860665	0.0436763	-0.390828	0.356767	-0.747595	0.106369	0.109343	0.000229
chrX	63786001	63786087	-	86	miRNAprimary	hsa-mir-1468	NA	NA	hsa-mir-1468	MIR1468	NR_031567	ENSG00000222532	uc022bya.1	microRNA 1468;	HGNC:35250	MI0003782	hsa-mir-1468	NA	GGUGGGUGGUUUCUCCGUUUGCCUGUUUCGCUGAUGUGCAUUCAACUCAUUCUCAGCAAAAUAAGCAAAUGGAAAAUUCGUCCAUC	99.05	150.579	153.85	1.61143	5.12287	0.00873959	0.0437227	0.604291	0.635296	-0.0310044	0.014091	0.001295	0.697862
chr3	160404796	160404818	+	22	mir-3p	hsa-miR-16-2-3p	NA	NA	hsa-miR-16-2-3p	NA	NA	NA	NA	NA	NA	MIMAT0004518	hsa-miR-16-2-3p	MI0000115	CCAAUAUUACUGUGCUGCUUUA	7679.3	5685.05	12044.9	7.50251	5.13109	0.00867819	0.0437227	-0.433801	0.649376	-1.08318	0.138352	0.076969	0.00515
chrX	50009771	50009793	+	22	mir-3p	hsa-miR-501-3p	NA	NA	hsa-miR-501-3p	NA	NA	NA	NA	NA	NA	MIMAT0004774	hsa-miR-501-3p	MI0003185	AAUGCACCCGGGCAAGGAUUCU	3104.9	3325.89	4487.2	6.34624	5.12656	0.00871198	0.0437227	0.0991957	0.531269	-0.432073	0.625491	0.002273	0.004104
chrX	63786054	63786075	-	21	mir-5p	hsa-miR-1468-5p	NA	NA	hsa-miR-1468-5p	NA	NA	NA	NA	NA	NA	MIMAT0006789	hsa-miR-1468-5p	MI0003782	CUCCGUUUGCCUGUUUCGCUG	99.05	150.579	153.85	1.61143	5.12287	0.00873959	0.0437227	0.604291	0.635296	-0.0310044	0.014091	0.001295	0.697862
chr8	6745176	6745198	+	22	mir-5p	hsa-miR-4659a-5p	NA	NA	hsa-miR-4659a-5p	NA	NA	NA	NA	NA	NA	MIMAT0019726	hsa-miR-4659a-5p	MI0017287	CUGCCAUGUCUAAGAAGAAAAC	118.45	194.737	155.3	1.82876	5.06583	0.00917821	0.0448995	0.717248	0.39078	0.326468	0.015054	0.081556	0.156678
chr8	6745174	6745196	-	22	mir-3p	hsa-miR-4659b-3p	NA	NA	hsa-miR-4659b-3p	NA	NA	NA	NA	NA	NA	MIMAT0019734	hsa-miR-4659b-3p	MI0017291	UUUCUUCUUAGACAUGGCAGCU	118.45	194.737	155.3	1.82876	5.06583	0.00917821	0.0448995	0.717248	0.39078	0.326468	0.015054	0.081556	0.156678
chrX	50009721	50009805	+	84	miRNAprimary	hsa-mir-501	NA	NA	hsa-mir-501	MIR501	NR_030225	ENSG00000211538	uc022bwi.1	microRNA 501;	HGNC:32135	MI0003185	hsa-mir-501	NA	GCUCUUCCUCUCUAAUCCUUUGUCCCUGGGUGAGAGUGCUUUCUGAAUGCAAUGCACCCGGGCAAGGAUUCUGAGAGGGUGAGC	3212.1	3435.16	4583.65	6.38752	4.88414	0.0107329	0.051228	0.0968596	0.51298	-0.41612	0.628215	0.002595	0.004579
chrX	53556222	53556341	-	119	miRNAprimary	hsa-mir-98	NA	NA	hsa-mir-98	MIR98	NR_029513	ENSG00000271886	uc004dsr.2	microRNA 98;	HGNC:31649	MI0000100	hsa-mir-98	NA	AGGAUUCUGCUCAUGCCAGGGUGAGGUAGUAAGUUGUAUUGUUGUGGGGUAGGGAUAUUAGGCCCCAAUUAGAAGAUAACUAUACAACUUACUACUUUCCCUGGUGUGUGGCAUAUUCA	268.85	190.263	269.5	2.49585	4.86094	0.0109502	0.0519839	-0.498805	0.0034838	-0.502289	0.014364	0.984247	0.002405
chr22	45200953	45201019	-	66	miRNAprimary	hsa-mir-1249	NA	NA	hsa-mir-1249	MIR1249	NR_031651	ENSG00000221598	uc021wrh.2	microRNA 1249;	HGNC:35315	MI0006384	hsa-mir-1249	NA	GGGAGGAGGGAGGAGAUGGGCCAAguucccucuggcuggaacgcccuucccccccuucuucaccug	97	80.6316	131.4	1.21776	4.86165	0.0109435	0.0519839	-0.26664	0.437909	-0.704548	0.208624	0.083311	0.013383
chr22	45200957	45200979	-	22	mir-3p	hsa-miR-1249-3p	NA	NA	hsa-miR-1249-3p	NA	NA	NA	NA	NA	NA	MIMAT0005901	hsa-miR-1249-3p	MI0006384	acgcccuucccccccuucuuca	96.95	80.5789	131.25	1.21669	4.84708	0.0110821	0.0521895	-0.266838	0.437005	-0.703843	0.20811	0.084156	0.01359
chr17	17813479	17813499	-	20	mir-3p	hsa-miR-6777-3p	NA	NA	hsa-miR-6777-3p	NA	NA	NA	NA	NA	NA	MIMAT0027455	hsa-miR-6777-3p	MI0022622	UCCACUCUCCUGGCCCCCAG	191.7	151.263	240.8	2.12516	4.82643	0.0112818	0.0529885	-0.34179	0.328985	-0.670775	0.083551	0.117157	0.001952
chr17	17813479	17813545	-	66	miRNAprimary	hsa-mir-6777	NA	NA	hsa-mir-6777	MIR6777	NR_106835	ENSG00000274111		microRNA 6777;	HGNC:50173	MI0022622	hsa-mir-6777	NA	UCAAGACGGGGAGUCAGGCAGUGGUGGAGAUGGAGAGCCCUGAGCCUCCACUCUCCUGGCCCCCAG	191.75	151.316	240.85	2.12559	4.81983	0.0113464	0.0530243	-0.341664	0.328908	-0.670572	0.08361	0.117135	0.00196
chr5	180015360	180015382	-	22	mir-5p	hsa-miR-340-5p	NA	NA	hsa-miR-340-5p	NA	NA	NA	NA	NA	NA	MIMAT0004692	hsa-miR-340-5p	MI0000802	uuauaaagcaaugagacugauu	623.55	868.684	657.05	4.04674	4.8096	0.0114473	0.0531919	0.478327	0.0754979	0.402829	0.015463	0.689158	0.057876
chr7	29680733	29680828	-	95	miRNAprimary	hsa-mir-550a-3	NA	NA	hsa-mir-550a-3	MIR550A3	NR_039600	ENSG00000212024	uc022aay.1	microRNA 550a-3;	HGNC:41870	MI0003762	hsa-mir-550a-3	NA	GAUGCUUUGCUGGCUGGUGCAGUGCCUGAGGGAGUAAGAGUCCUGUUGUUGUAAGAUAGUGUCUUACUCCCUCAGGCACAUCUCCAACAAGUCUC	160.25	224.842	221	2.20273	4.73833	0.0121762	0.0557075	0.488588	0.463722	0.0248659	0.003812	0.005012	0.935929
chr5	154347105	154347247	+	142	miRNAprimary	hsa-mir-1294	NA	NA	hsa-mir-1294	MIR1294	NR_031626	ENSG00000221430	uc032voy.1	microRNA 1294;	HGNC:35287	MI0006356	hsa-mir-1294	NA	caccuaaugugugccaagaucuguucauuuaugaucucaccgaguccugugagguuggcauuguugucuggcauugucugauauacaacagugccaaccucacaggacucagugaggugaaacugaggauuaggaaggugua	198.7	153.211	256.75	2.18848	4.71107	0.0124674	0.0566003	-0.375076	0.369772	-0.744849	0.081173	0.091111	0.000565
chr3	127587110	127587176	-	66	miRNAprimary	hsa-mir-7976	NA	NA	hsa-mir-7976	MIR7976	NR_107016	ENSG00000276083		microRNA 7976;	HGNC:50092	MI0025752	hsa-mir-7976	NA	ugcccugagacuuuugcucuaauaauuuauucuaauaauaauuuagaucaaaagccucagggcaga	3072.7	4416.84	4423.5	6.47069	4.69789	0.012611	0.056717	0.523508	0.525681	-0.00217306	0.01975	0.001565	0.839478
chr5	154347152	154347174	+	22	mir-5p3pno	hsa-miR-1294	NA	hsa-miR-1294	hsa-miR-1294	NA	NA	NA	NA	NA	NA	MIMAT0005884	hsa-miR-1294	MI0006356	ugugagguuggcauuguugucu	186.9	139.632	242.1	2.08791	4.70063	0.012581	0.056717	-0.420641	0.373337	-0.793978	0.071748	0.106601	0.000645
chr3	127587157	127587176	-	19	mir-5p3pno	hsa-miR-7976	NA	hsa-miR-7976	hsa-miR-7976	NA	NA	NA	NA	NA	NA	MIMAT0031179	hsa-miR-7976	MI0025752	ugcccugagacuuuugcuc	3065.15	4405.53	4411.7	6.46693	4.69398	0.0126537	0.056717	0.523357	0.525377	-0.00202031	0.019842	0.001574	0.84015
chr16	2106668	2106753	-	85	miRNAprimary	hsa-mir-6511b-1	NA	NA	hsa-mir-6511b-1	MIR6511B1	NR_106775	ENSG00000284008		microRNA 6511b-1;	HGNC:50228	MI0022552	hsa-mir-6511b-1	NA	GGGACGGGGCCUGCAGGCAGAAGUGGGGCUGACAGGGCAGAGGGUUGCGCCCCCUCACCACCCCUUCUGCCUGCAGCGGUGGGCU	111.85	99.5263	158.55	1.48386	4.61118	0.0135979	0.0601851	-0.168415	0.503373	-0.671788	0.335885	0.010644	0.00049
chr16	2106678	2106701	-	23	mir-3p	hsa-miR-6511b-3p	NA	NA	hsa-miR-6511b-3p	NA	NA	NA	NA	NA	NA	MIMAT0025848_1	hsa-miR-6511b-3p	MI0023431	CCUCACCACCCCUUCUGCCUGCA	111.1	98.8421	157.5	1.47421	4.59285	0.0138167	0.0608484	-0.168661	0.503493	-0.672154	0.201079	0.009076	7.8e-05
chrX	139924147	139924231	-	84	miRNAprimary	hsa-mir-505	NA	NA	hsa-mir-505	MIR505	NR_030230	ENSG00000207633	uc022cfe.2	microRNA 505;	HGNC:32140	MI0003190	hsa-mir-505	NA	GAUGCACCCAGUGGGGGAGCCAGGAAGUAUUGAUGUUUCUGCCAGUUUAGCGUCAACACUUGCUGGUUUCCUCUCUGGAGCAUC	460.7	657.579	586.75	3.67115	4.58739	0.0138824	0.0609859	0.513337	0.348918	0.164418	0.018992	0.083274	0.38299
chr14	101056218	101056300	+	82	miRNAprimary	hsa-mir-323b	NA	NA	hsa-mir-323b	MIR323B	NR_029969	ENSG00000208004	uc021sdn.1	microRNA 323b; microRNA 453	HGNC:38349	MI0014206	hsa-mir-323b	NA	UGGUACUCGGAGGGAGGUUGUCCGUGGUGAGUUCGCAUUAUUUAAUGAUGCCCAAUACACGGUCGACCUCUUUUCGGUAUCA	207.2	176.158	342.35	2.47684	4.57127	0.0140787	0.0614963	-0.234155	0.724448	-0.958603	0.566922	0.016722	0.009397
chr14	101056268	101056290	+	22	mir-3p	hsa-miR-323b-3p	NA	NA	hsa-miR-323b-3p	NA	NA	NA	NA	NA	NA	MIMAT0015050	hsa-miR-323b-3p	MI0014206	CCCAAUACACGGUCGACCUCUU	207.2	176.158	342.3	2.47676	4.56929	0.0141031	0.0614963	-0.234155	0.724237	-0.958392	0.566922	0.016754	0.009415
chrX	85903680	85903702	-	22	mir-5p	hsa-miR-361-5p	NA	NA	hsa-miR-361-5p	NA	NA	NA	NA	NA	NA	MIMAT0000703	hsa-miR-361-5p	MI0000760	UUaucagaaucuccagggguac	527.1	733.895	539.3	3.80053	4.52896	0.0146076	0.0630734	0.477496	0.0330113	0.444485	0.02082	0.841247	0.017172
chr22	46112799	46112820	+	21	mir-3p	hsa-let-7a-3p	NA	NA	hsa-let-7a-3p	NA	NA	NA	NA	NA	NA	MIMAT0004481_1	hsa-let-7a-3p	MI0000060	CUAUACAAUCUACUGUCUUUC	338.2	472.526	331.65	3.11415	4.53081	0.014584	0.0630734	0.482518	-0.0282151	0.510733	0.161831	0.828082	0.040481
chr17	59137827	59137849	-	22	mir-5p	hsa-miR-454-5p	NA	NA	hsa-miR-454-5p	NA	NA	NA	NA	NA	NA	MIMAT0003884	hsa-miR-454-5p	MI0003820	ACCCUAUCAAUAUUGUCUCUGC	436.65	675.263	643.9	3.71517	4.49383	0.0150623	0.0642512	0.628973	0.560359	0.0686132	0.015555	0.003836	0.839088
chr17	28861654	28861730	-	76	miRNAprimary	hsa-mir-4732	NA	NA	hsa-mir-4732	MIR4732	NR_039885	ENSG00000284085	uc021ttx.1	microRNA 4732;	HGNC:41639	MI0017369	hsa-mir-4732	NA	GAGGGAGCUGUAGAGCAGGGAGCAGGAAGCUGUGUGuguccagcccugaccuguccuguucugcccCCAGCCCCUC	1597.85	1740.26	2557.35	5.43913	4.47127	0.015362	0.0652534	0.123174	0.678518	-0.555344	0.745489	0.001881	0.002959
chr3	49020617	49020709	-	92	miRNAprimary	hsa-mir-191	NA	NA	hsa-mir-191	MIR191	NR_029690	ENSG00000207605	uc003cvo.2	microRNA 191;	HGNC:31561	MI0000465	hsa-mir-191	NA	CGGCUGGACAGCGGGCAACGGAAUCCCAAAAGCAGCUGUUGUCUCCAGAGCAUUCCAGCUGCGCUUGGAUUUCGUCCCCUGCUCUCCUGCCU	291595	350884	419167	12.9519	4.34788	0.0171135	0.0698373	0.267029	0.523557	-0.256528	0.135946	0.000612	0.028866
chr3	49020671	49020694	-	23	mir-5p	hsa-miR-191-5p	NA	NA	hsa-miR-191-5p	NA	NA	NA	NA	NA	NA	MIMAT0000440	hsa-miR-191-5p	MI0000465	CAACGGAAUCCCAAAAGCAGCUG	291555	350836	419111	12.9517	4.34745	0.0171201	0.0698373	0.26703	0.523564	-0.256534	0.135953	0.000612	0.028873
chr10	103394340	103394361	-	21	mir-5p	hsa-miR-1307-5p	NA	NA	hsa-miR-1307-5p	NA	NA	NA	NA	NA	NA	MIMAT0022727	hsa-miR-1307-5p	MI0006444	UCGACCGGACCUCGACCGGCU	166.65	257.684	231.1	2.31449	4.31163	0.0176664	0.0713933	0.628783	0.471696	0.157087	0.003945	0.009615	0.459597
chrX	53198888	53198909	-	21	mir-3p	hsa-miR-6894-3p	NA	NA	hsa-miR-6894-3p	NA	NA	NA	NA	NA	NA	MIMAT0027689	hsa-miR-6894-3p	MI0022741	UUGCCUGCCCUCUUCCUCCAG	87.85	81.3684	120.65	1.13601	4.2874	0.0180463	0.0725962	-0.110573	0.457714	-0.568287	0.437129	0.009046	0.001195
chr7	100093559	100093643	-	84	miRNAprimary	hsa-mir-25	NA	NA	hsa-mir-25	MIR25	NR_029498	ENSG00000207547	uc003usy.1	microRNA 25;	HGNC:31609	MI0000082	hsa-mir-25	NA	GGCCAGUGUUGAGAGGCGGAGACUUGGGCAAUUGCUGGACGCUGCCCUGGGCAUUGCACUUGUCUCGGUCUGACAGUGCCGGCC	365898	504397	459077	13.29	4.26977	0.0183279	0.0733946	0.46312	0.327297	0.135823	0.014753	0.024022	0.445902
chr7	100093570	100093592	-	22	mir-3p	hsa-miR-25-3p	NA	NA	hsa-miR-25-3p	NA	NA	NA	NA	NA	NA	MIMAT0000081	hsa-miR-25-3p	MI0000082	CAUUGCACUUGUCUCGGUCUGA	365837	504343	458992	13.2898	4.27019	0.0183211	0.0733946	0.463205	0.327268	0.135937	0.014744	0.024051	0.445502
chrX	134546327	134546398	-	71	miRNAprimary	hsa-mir-503	NA	NA	hsa-mir-503	MIR503	NR_030228	ENSG00000208005	uc011mvn.2	microRNA 503;	HGNC:32138	MI0003188	hsa-mir-503	NA	UGCCCUAGCAGCGGGAACAGUUCUGCAGUGAGCGAUCGGUGCUCUGGGGUAUUGUUUCCGCUGCCAGGGUA	843.15	623.368	667.2	4.051	4.25851	0.01851	0.0737895	-0.435704	-0.33767	-0.0980342	0.028088	0.096409	0.675857
chrX	134546370	134546393	-	23	mir-5p	hsa-miR-503-5p	NA	NA	hsa-miR-503-5p	NA	NA	NA	NA	NA	NA	MIMAT0002874	hsa-miR-503-5p	MI0003188	UAGCAGCGGGAACAGUUCUGCAG	841	622.316	665.5	4.04776	4.25101	0.0186324	0.0741101	-0.434459	-0.337667	-0.0967918	0.028688	0.096547	0.680849
chrX	53198888	53198945	-	57	miRNAprimary	hsa-mir-6894	NA	NA	hsa-mir-6894	MIR6894	NR_106954	ENSG00000277474		microRNA 6894;	HGNC:49938	MI0022741	hsa-mir-6894	NA	CAAGAAGGAGGAUGGAGAGCUGGGCCAGACAUGCUCUUGCCUGCCCUCUUCCUCCAG	88.3	82.0526	121	1.14331	4.21792	0.0191828	0.0759569	-0.105864	0.454522	-0.560386	0.447264	0.009401	0.001274
chr19	2234061	2234149	-	88	miRNAprimary	hsa-mir-1227	NA	NA	hsa-mir-1227	MIR1227	NR_031596	ENSG00000221411	uc021umq.1	microRNA 1227;	HGNC:33932	MI0006316	hsa-mir-1227	NA	GUGGGGCCAGGCGGUGGUGGGCACUGCUGGGGUGGGCACAGCAGCCAUGCAGAGCGGGCAUUUGACCCCGUGCCACCCUUUUCCCCAG	143.75	126.895	188.05	1.78719	4.19301	0.019608	0.0769504	-0.17993	0.387554	-0.567484	0.317402	0.03037	0.000119
chr19	2234061	2234081	-	20	mir-3p	hsa-miR-1227-3p	NA	NA	hsa-miR-1227-3p	NA	NA	NA	NA	NA	NA	MIMAT0005580	hsa-miR-1227-3p	MI0006316	CGUGCCACCCUUUUCCCCAG	143.75	126.895	188.05	1.78719	4.19301	0.019608	0.0769504	-0.17993	0.387554	-0.567484	0.317402	0.03037	0.000119
chrX	50008963	50009028	+	65	miRNAprimary	hsa-mir-362	NA	NA	hsa-mir-362	MIR362	NR_029850	ENSG00000208015	uc022bwh.2	microRNA 362;	HGNC:32022	MI0000762	hsa-mir-362	NA	CUUGAAUCCUUGGAACCUAGGUGUGAGUGCUAUUUCAGUGCAACACACCUAUUCAAGGAUUCAAA	318.2	389.316	299.4	2.94089	4.18719	0.0197087	0.0771743	0.291007	-0.0878596	0.378867	0.273147	0.609396	0.148403
chr1	224398226	224398249	-	23	mir-3p	hsa-miR-4742-3p	NA	NA	hsa-miR-4742-3p	NA	NA	NA	NA	NA	NA	MIMAT0019873	hsa-miR-4742-3p	MI0017380	UCUGUAUUCUCCUUUGCCUGCAG	419.05	597.105	512.05	3.5487	4.18461	0.0197535	0.0771785	0.510863	0.289162	0.221701	0.006131	0.076858	0.168859
chr22	20086057	20086142	+	85	miRNAprimary	hsa-mir-1306	NA	NA	hsa-mir-1306	MIR1306	NR_031706	ENSG00000221366	uc062bqa.1	microRNA 1306;	HGNC:35371	MI0006443	hsa-mir-1306	NA	GUGAGCAGUCUCCACCACCUCCCCUGCAAACGUCCAGUGGUGCAGAGGUAAUGGACGUUGGCUCUGGUGGUGAUGGACAGUCCGA	1258.35	1072.84	1666.6	4.87149	4.15462	0.0202824	0.0790699	-0.230095	0.405375	-0.63547	0.245143	0.048372	0.000966
chr17	28861368	28861440	-	72	miRNAprimary	hsa-mir-451a	NA	NA	hsa-mir-451a	NA	NA	NA	NA	NA	NA	MI0001729	hsa-mir-451a	NA	CUUGGGAAUGGCAAGGAAACCGUUACCAUUACUGAGUUUAGUAAUGGUAAUGGUUCUCUUGCUAUACCCAGA	4852335	4.41334e+06	3.71689e+06	16.6888	4.14432	0.0204674	0.0791296	-0.136807	-0.384584	0.247777	0.576974	0.086305	0.135323
chr17	28861370	28861438	+	68	miRNAprimary	hsa-mir-451b	NA	NA	hsa-mir-451b	MIR451B	NR_039876	ENSG00000283364		microRNA 451b;	HGNC:41655	MI0017360	hsa-mir-451b	NA	UGGGUAUAGCAAGAGAACCAUUACCAUUACUAAACUCAGUAAUGGUAACGGUUUCCUUGCCAUUCCCA	4.85233e+06	4.41334e+06	3.71689e+06	16.6888	4.14432	0.0204674	0.0791296	-0.136807	-0.384584	0.247777	0.576974	0.086305	0.135323
chr17	28861402	28861424	-	22	mir-5p3pno	hsa-miR-451a	NA	hsa-miR-451a	hsa-miR-451a	NA	NA	NA	NA	NA	NA	MIMAT0001631	hsa-miR-451a	MI0001729	AAACCGUUACCAUUACUGAGUU	4.85209e+06	4.41306e+06	3.71653e+06	16.6887	4.14438	0.0204663	0.0791296	-0.136825	-0.384648	0.247823	0.576966	0.08629	0.135299
chr1	224398226	224398311	-	85	miRNAprimary	hsa-mir-4742	NA	NA	hsa-mir-4742	MIR4742	NR_039896	ENSG00000266618	uc021pjq.1	microRNA 4742;	HGNC:41565	MI0017380	hsa-mir-4742	NA	UCAGGCAAAGGGAUAUUUACAGAUACUUUUUAAAAUUUGUUUGAGUUGAGGCAGAUUAAAUAUCUGUAUUCUCCUUUGCCUGCAG	424.85	601.947	517.25	3.56327	4.12189	0.0208764	0.0801471	0.502684	0.283908	0.218776	0.006552	0.079809	0.170669
chr19	58334687	58334751	+	64	miRNAprimary	hsa-mir-6806	NA	NA	hsa-mir-6806	MIR6806	NR_106864	ENSG00000277588		microRNA 6806;	HGNC:49937	MI0022651	hsa-mir-6806	NA	UGCUCUGUAGGCAUGAGGCAGGGCCCAGGUUCCAUGUGAUGCUGAAGCUCUGACAUUCCUGCAG	467.65	485.684	375.25	3.38943	4.09063	0.0214604	0.0815035	0.0545894	-0.317577	0.372167	0.892935	0.168849	0.047443
chr19	58334729	58334751	+	22	mir-3p	hsa-miR-6806-3p	NA	NA	hsa-miR-6806-3p	NA	NA	NA	NA	NA	NA	MIMAT0027513	hsa-miR-6806-3p	MI0022651	UGAAGCUCUGACAUUCCUGCAG	467.65	485.684	375.25	3.38943	4.09063	0.0214604	0.0815035	0.0545894	-0.317577	0.372167	0.892935	0.168849	0.047443
chrX	50008967	50008991	+	24	mir-5p	hsa-miR-362-5p	NA	NA	hsa-miR-362-5p	NA	NA	NA	NA	NA	NA	MIMAT0000705	hsa-miR-362-5p	MI0000762	AAUCCUUGGAACCUAGGUGUGAGU	314.6	381.842	295.65	2.91926	4.08697	0.0215299	0.0815917	0.279458	-0.0896284	0.369086	0.287665	0.602492	0.154154
chr20	2652776	2652842	+	66	miRNAprimary	hsa-mir-1292	NA	NA	hsa-mir-1292	MIR1292	NR_031699	ENSG00000221062	uc021vzv.1	microRNA 1292;	HGNC:35364	MI0006433	hsa-mir-1292	NA	ccugGGAACGGGUUCCGGCAGACGCUGAGGUUGCGUUGACGCUCGCGCCCCGGCUCCCGUUCCAGG	78.95	81.2632	113.85	1.06174	4.06815	0.0218908	0.0824687	0.0416622	0.528123	-0.486461	0.891099	0.002593	0.003277
chr7	100093609	100093630	-	21	mir-5p	hsa-miR-25-5p	NA	NA	hsa-miR-25-5p	NA	NA	NA	NA	NA	NA	MIMAT0004498	hsa-miR-25-5p	MI0000082	AGGCGGAGACUUGGGCAAUUG	60.7	54.1053	85.4	0.596875	4.06813	0.0218911	0.0824687	-0.165928	0.49254	-0.658467	0.369485	0.027252	0.002309
chr8	140732622	140732643	-	21	mir-5p	hsa-miR-151a-5p	NA	NA	hsa-miR-151a-5p	NA	NA	NA	NA	NA	NA	MIMAT0004697	hsa-miR-151a-5p	MI0000809	ucgaggagcucacagucuagu	160.2	229.789	188.55	2.15986	4.0676	0.0219014	0.0824687	0.520439	0.235073	0.285366	0.062842	0.110156	0.265487
chr2	218280124	218280188	-	64	miRNAprimary	hsa-mir-6513	NA	NA	hsa-mir-6513	MIR6513	NR_106768	ENSG00000284173		microRNA 6513;	HGNC:50247	MI0022225	hsa-mir-6513	NA	GCUUUGGGAUUGACGCCACAUGUCUCAGGUCCCCAGCUGAGUCAAGUGUCAUCUGUCCCUAGGC	187.75	280.895	241.4	2.42497	4.05088	0.0222276	0.0835189	0.581217	0.362613	0.218604	0.019203	0.030145	0.329834
chr14	101065345	101065367	+	22	mir-3p	hsa-miR-409-3p	NA	NA	hsa-miR-409-3p	NA	NA	NA	NA	NA	NA	MIMAT0001639	hsa-miR-409-3p	MI0001735	GAAUGUUGCUCGGUGAACCCCU	1738.35	1217.32	2278.95	5.29908	4.04394	0.0223642	0.083854	-0.514015	0.390651	-0.904666	0.117032	0.166857	0.006451
chr1	198858924	198858947	-	23	mir-5p	hsa-miR-181b-5p	NA	NA	hsa-miR-181b-5p	NA	NA	NA	NA	NA	NA	MIMAT0000257_1	hsa-miR-181b-5p	MI0000683	AACAUUCAUUGCUGUCGGUGGGU	203.7	207.316	285.1	2.39862	4.0296	0.0226498	0.0845657	0.025384	0.485022	-0.459638	0.803665	0.002701	0.003518
chr22	20086071	20086093	+	22	mir-5p	hsa-miR-1306-5p	NA	NA	hsa-miR-1306-5p	NA	NA	NA	NA	NA	NA	MIMAT0022726	hsa-miR-1306-5p	MI0006443	CCACCUCCCCUGCAAACGUCCA	1228.25	1053	1635.3	4.84136	4.02527	0.0227367	0.084711	-0.222099	0.412951	-0.63505	0.264708	0.045609	0.001013
chr1	40754354	40754446	+	92	miRNAprimary	hsa-mir-30e	NA	NA	hsa-mir-30e	MIR30E	NR_029846	ENSG00000198974	uc001cgf.3	microRNA 30e;	HGNC:31629	MI0000749	hsa-mir-30e	NA	GGGCAGUCUUUGCUACUGUAAACAUCCUUGACUGGAAGCUGUAAGGUGUUCAGAGGAGCUUUCAGUCGGAUGUUUACAGCGGCAGGCUGCCA	14382.4	18196.9	14829.6	8.50197	4.00748	0.0230975	0.0856937	0.339393	0.0441851	0.295208	0.043797	0.76402	0.077047
chr21	25573979	25574044	+	65	miRNAprimary	hsa-mir-155	NA	NA	hsa-mir-155	MIR155	NR_030784	ENSG00000275402	uc021why.1	microRNA 155;	HGNC:31542	MI0000681	hsa-mir-155	NA	cuguuaaugcuaauCGUGAUAGGGGUUUUUGCCUCCAACUGACUCCUACAUAUUAGCAUUAACAG	548.1	427.632	585.75	3.57911	3.967	0.0239407	0.0869943	-0.358071	0.0958459	-0.453917	0.017378	0.360519	0.001332
chr14	101065299	101065378	+	79	miRNAprimary	hsa-mir-409	NA	NA	hsa-mir-409	MIR409	NR_029975	ENSG00000199107	uc021sdr.2	microRNA 409;	HGNC:32055	MI0001735	hsa-mir-409	NA	UGGUACUCGGGGAGAGGUUACCCGAGCAACUUUGCAUCUGGACGACGAAUGUUGCUCGGUGAACCCCUUUUCGGUAUCA	1795.2	1261.47	2349.75	5.34715	3.97059	0.0238647	0.0869943	-0.509034	0.388363	-0.897397	0.119199	0.169791	0.007106
chr21	25573982	25574005	+	23	mir-5p	hsa-miR-155-5p	NA	NA	hsa-miR-155-5p	NA	NA	NA	NA	NA	NA	MIMAT0000646	hsa-miR-155-5p	MI0000681	uuaaugcuaauCGUGAUAGGGGU	548.1	427.632	585.75	3.57911	3.967	0.0239407	0.0869943	-0.358071	0.0958459	-0.453917	0.017378	0.360519	0.001332
chr1	26554541	26554593	+	52	miRNAprimary	hsa-mir-1976	NA	NA	hsa-mir-1976	MIR1976	NR_031740	ENSG00000238705	uc021ojp.1	microRNA 1976;	HGNC:37064	MI0009986	hsa-mir-1976	NA	GCAGCAAGGAAGGCAGGGGUCCUAAGGUGUGUCCUCCUGCCCUCCUUGCUGU	1378.4	1492.68	1922.1	5.164	3.93922	0.0245376	0.0880547	0.114914	0.479689	-0.364774	0.662379	0.001272	0.001708
chr19	51692792	51692814	+	22	mir-5p	hsa-let-7e-5p	NA	NA	hsa-let-7e-5p	NA	NA	NA	NA	NA	NA	MIMAT0000066	hsa-let-7e-5p	MI0000066	UGAGGUAGGAGGUUGUAUAGUU	72.6	56.7368	83.75	0.708647	3.93751	0.0245747	0.0880547	-0.355684	0.20612	-0.561803	0.09463	0.235547	0.000369
chr1	198858872	198858982	-	110	miRNAprimary	hsa-mir-181b-1	NA	NA	hsa-mir-181b-1	MIR181B1	NR_029612	ENSG00000207975	uc001gux.1	microRNA 181b-1;	HGNC:31550	MI0000270	hsa-mir-181b-1	NA	CCUGUGCAGAGAUUAUUUUUUAAAAGGUCACAAUCAACAUUCAUUGCUGUCGGUGGGUUGAACUGUGUGGACAAGCUCACUGAACAAUGAAUGCAACUGUGGCCCCGCUU	205.75	211.211	287.3	2.41594	3.9315	0.0247061	0.0883217	0.0377893	0.481666	-0.443876	0.974926	0.002073	0.000655
chr1	26554573	26554593	+	20	mir-5p3pno	hsa-miR-1976	NA	hsa-miR-1976	hsa-miR-1976	NA	NA	NA	NA	NA	NA	MIMAT0009451	hsa-miR-1976	MI0009986	CCUCCUGCCCUCCUUGCUGU	1376.55	1490.53	1919.05	5.1619	3.92355	0.024881	0.0887673	0.114765	0.479335	-0.36457	0.663407	0.001283	0.00173
chr14	100911185	100911207	+	22	mir-3p	hsa-miR-370-3p	NA	NA	hsa-miR-370-3p	NA	NA	NA	NA	NA	NA	MIMAT0000722	hsa-miR-370-3p	MI0000778	GCCUGCUGGGGUGGAACCUGGU	233.6	143.105	262.7	2.261	3.91887	0.0249845	0.0889568	-0.706964	0.169376	-0.876339	0.044401	0.56116	0.003351
chr14	100911138	100911213	+	75	miRNAprimary	hsa-mir-370	NA	NA	hsa-mir-370	MIR370	NR_029863	ENSG00000199005	uc021scg.3	microRNA 370;	HGNC:31784	MI0000778	hsa-mir-370	NA	AGACAGAGAAGCCAGGUCACGUCUCUGCAGUUACACAGCUCACGAGUGCCUGCUGGGGUGGAACCUGGUCUGUCU	233.75	143.684	262.9	2.26309	3.87382	0.0260042	0.0920309	-0.702065	0.169548	-0.871613	0.045485	0.560801	0.003473
chr9	94176408	94176430	+	22	mir-3p	hsa-let-7f-1-3p	NA	NA	hsa-let-7f-1-3p	NA	NA	NA	NA	NA	NA	MIMAT0004486	hsa-let-7f-1-3p	MI0000067	CUAUACAAUCUAUUGCCUUCCC	180.9	241	182.8	2.20504	3.86889	0.0261186	0.0920667	0.413841	0.0150737	0.398767	0.072955	0.941851	0.03665
chr1	117094642	117094728	+	86	miRNAprimary	hsa-mir-942	NA	NA	hsa-mir-942	MIR942	NR_030640	ENSG00000215930	uc021osm.1	microRNA 942;	HGNC:33688	MI0005767	hsa-mir-942	NA	AUUAGGAGAGUAUCUUCUCUGUUUUGGCCAUGUGUGUACUCACAGCCCCUCACACAUGGCCGAAACAGAGAAGUUACUUUCCUAAU	1929.9	2710.05	2706.2	5.76682	3.83739	0.0268602	0.0937454	0.489795	0.487742	0.00205241	0.064902	0.018765	0.804809
chr20	63919494	63919517	+	23	mir-5p3pno	hsa-miR-941	NA	hsa-miR-941	hsa-miR-941	NA	NA	NA	NA	NA	NA	MIMAT0004984_4	hsa-miR-941	MI0031520	CACCCGGCUGUGUGCACAUGUGC	1472.4	1856.26	1631.6	5.22157	3.81201	0.0274737	0.0956975	0.334232	0.148118	0.186114	0.044886	0.279404	0.346192
chr7	30289793	30289890	+	97	miRNAprimary	hsa-mir-550a-1	NA	NA	hsa-mir-550a-1	NA	NA	NA	NA	NA	NA	MI0003600	hsa-mir-550a-1	NA	UGAUGCUUUGCUGGCUGGUGCAGUGCCUGAGGGAGUAAGAGCCCUGUUGUUGUAAGAUAGUGUCUUACUCCCUCAGGCACAUCUCCAACAAGUCUCU	214.1	289.053	300.05	2.60451	3.79281	0.0279476	0.0962096	0.433047	0.486918	-0.0538707	0.013303	0.005999	0.586089
chr7	30289793	30289890	-	97	miRNAprimary	hsa-mir-550b-1	NA	NA	hsa-mir-550b-1	MIR550B1	NR_037513			microRNA 550b-1;	HGNC:38992	MI0016686	hsa-mir-550b-1	NA	AGAGACUUGUUGGAGAUGUGCCUGAGGGAGUAAGACACUAUCUUACAACAACAGGGCUCUUACUCCCUCAGGCACUGCACCAGCCAGCAAAGCAUCA	214.1	289.053	300.05	2.60451	3.79281	0.0279476	0.0962096	0.433047	0.486918	-0.0538707	0.013303	0.005999	0.586089
chr9	94176012	94176033	+	21	mir-3p	hsa-let-7a-3p	NA	NA	hsa-let-7a-3p-L2	NA	NA	NA	NA	NA	NA	MIMAT0004481_1	hsa-let-7a-3p	MI0000060	CUAUACAAUCUACUGUCUUUC	227.3	316.895	217.05	2.53303	3.79331	0.0279351	0.0962096	0.479406	-0.0665703	0.545976	0.161831	0.828082	0.040481
chr5	179798277	179798346	-	69	miRNAprimary	hsa-mir-1229	NA	NA	hsa-mir-1229	MIR1229	NR_031598	ENSG00000221394	uc021yjg.1	microRNA 1229;	HGNC:33924	MI0006319	hsa-mir-1229	NA	GUGGGUAGGGUUUGGGGGAGAGCGUGGGCUGGGGUUCAGGGACACCCUCUCACCACUGCCCUCCCACAG	58.6	49.1579	74.55	0.479879	3.77571	0.0283766	0.0964741	-0.253478	0.347308	-0.600785	0.182508	0.05008	4.2e-05
chr3	32506282	32506389	-	107	miRNAprimary	hsa-mir-548ay	NA	NA	hsa-mir-548ay	MIR548AY	NR_106753	ENSG00000276147		microRNA 548ay;	HGNC:49943	MI0022210	hsa-mir-548ay	NA	agaagaugcuuacuacuagguuggugcaaaaguaauugugguuuuugcauuuaaaguaauggccaaaaccgcgauuacucuugcacgaaccuaacgguaacacuucu	74.15	101.895	117.35	1.18581	3.76102	0.0287505	0.0964741	0.458561	0.662299	-0.203738	0.01093	0.008329	0.304617
chr1	40754370	40754392	+	22	mir-5p	hsa-miR-30e-5p	NA	NA	hsa-miR-30e-5p	NA	NA	NA	NA	NA	NA	MIMAT0000692	hsa-miR-30e-5p	MI0000749	UGUAAACAUCCUUGACUGGAAG	5753.6	7276.89	6153.85	7.20165	3.7579	0.0288305	0.0964741	0.338858	0.0970244	0.241834	0.032049	0.507266	0.150559
chr19	45639048	45639070	-	22	mir-5p	hsa-miR-330-5p	NA	NA	hsa-miR-330-5p	NA	NA	NA	NA	NA	NA	MIMAT0004693	hsa-miR-330-5p	MI0000803	ucucugggccugugucuuaggc	765.6	1057.26	816.85	4.33171	3.771	0.028496	0.0964741	0.465672	0.0934803	0.372191	0.024391	0.592068	0.04545
chr1	117094654	117094676	+	22	mir-5p	hsa-miR-942-5p	NA	NA	hsa-miR-942-5p	NA	NA	NA	NA	NA	NA	MIMAT0004985	hsa-miR-942-5p	MI0005767	UCUUCUCUGUUUUGGCCAUGUG	1851.15	2622.68	2626.55	5.71674	3.75771	0.0288355	0.0964741	0.502622	0.504747	-0.00212494	0.066086	0.017672	0.790545
chr20	2652778	2652803	+	25	mir-5p	hsa-miR-1292-5p	NA	NA	hsa-miR-1292-5p	NA	NA	NA	NA	NA	NA	MIMAT0005943	hsa-miR-1292-5p	MI0006433	ugGGAACGGGUUCCGGCAGACGCUG	74.2	77.3158	106.75	0.978745	3.75746	0.028842	0.0964741	0.0593439	0.524745	-0.465401	0.811385	0.002923	0.004671
chr2	218280126	218280147	-	21	mir-3p	hsa-miR-6513-3p	NA	NA	hsa-miR-6513-3p	NA	NA	NA	NA	NA	NA	MIMAT0025483	hsa-miR-6513-3p	MI0022225	UCAAGUGUCAUCUGUCCCUAG	177.35	267.947	226.6	2.34644	3.78099	0.0282435	0.0964741	0.59535	0.353549	0.241802	0.021668	0.042976	0.297674
chr7	32732980	32733077	+	97	miRNAprimary	hsa-mir-550a-2	NA	NA	hsa-mir-550a-2	MIR550A2	NR_030320	ENSG00000207573	uc022abm.1	microRNA 550a-2; microRNA 550-2	HGNC:32805	MI0003601	hsa-mir-550a-2	NA	UGAUGCUUUGCUGGCUGGUGCAGUGCCUGAGGGAGUAAGAGCCCUGUUGUUGUCAGAUAGUGUCUUACUCCCUCAGGCACAUCUCCAGCGAGUCUCU	215.75	289.368	300.15	2.60263	3.75253	0.028969	0.096527	0.423547	0.476323	-0.0527762	0.020094	0.005816	0.58416
chr7	32732980	32733077	-	97	miRNAprimary	hsa-mir-550b-2	NA	NA	hsa-mir-550b-2	MIR550B2	NR_037514			microRNA 550b-2;	HGNC:38910	MI0016687	hsa-mir-550b-2	NA	AGAGACUCGCUGGAGAUGUGCCUGAGGGAGUAAGACACUAUCUGACAACAACAGGGCUCUUACUCCCUCAGGCACUGCACCAGCCAGCAAAGCAUCA	215.75	289.368	300.15	2.60263	3.75253	0.028969	0.096527	0.423547	0.476323	-0.0527762	0.020094	0.005816	0.58416
chr3	32506304	32506326	-	22	mir-3p	hsa-miR-548ay-3p	NA	NA	hsa-miR-548ay-3p	NA	NA	NA	NA	NA	NA	MIMAT0025453	hsa-miR-548ay-3p	MI0022210	caaaaccgcgauuacucuugca	74.1	101.842	117.25	1.18492	3.74589	0.029141	0.0965536	0.458789	0.662042	-0.203254	0.010934	0.00842	0.306058
chr20	63919448	63919520	+	72	miRNAprimary	hsa-mir-941-1	NA	NA	hsa-mir-941-1	MIR941-1	NR_030637	ENSG00000283206	uc061yqg.1	microRNA 941-1;	HGNC:33684	MI0005763	hsa-mir-941-1	NA	UGUGGACAUGUGCCCAGGGCCCGGGACAGCGCCACGGAAGAGGACGCACCCGGCUGUGUGCACAUGUGCCCA	1490.65	1875.95	1649.55	5.23797	3.73944	0.0293091	0.0967473	0.331678	0.146131	0.185547	0.044055	0.368514	0.239136
chr17	28861667	28861688	-	21	mir-3p	hsa-miR-4732-3p	NA	NA	hsa-miR-4732-3p	NA	NA	NA	NA	NA	NA	MIMAT0019856	hsa-miR-4732-3p	MI0017369	gcccugaccuguccuguucug	1274.15	1449.16	2162.9	5.16052	3.73504	0.0294243	0.0969466	0.18568	0.763432	-0.577752	0.640794	0.002012	0.005752
chr6	35664759	35664780	-	21	mir-5p3pno	hsa-miR-5690	NA	hsa-miR-5690	hsa-miR-5690	NA	NA	NA	NA	NA	NA	MIMAT0022482	hsa-miR-5690	MI0019295	UCAGCUACUACCUCUAUUAGG	78.3	112.263	65.05	1.03801	3.70818	0.0301383	0.0989299	0.5198	-0.267463	0.787264	0.212255	0.46995	0.048931
chr20	63919606	63919629	+	23	mir-5p3pno	hsa-miR-941	NA	hsa-miR-941	hsa-miR-941-L3	NA	NA	NA	NA	NA	NA	MIMAT0004984_4	hsa-miR-941	MI0031520	CACCCGGCUGUGUGCACAUGUGC	1479.1	1875.11	1644.55	5.23336	3.70487	0.0302275	0.0990385	0.342252	0.152973	0.189279	0.044886	0.279404	0.346192
chr6	35664716	35664789	-	73	miRNAprimary	hsa-mir-5690	NA	NA	hsa-mir-5690	MIR5690	NR_049873	ENSG00000265527	uc031son.1	microRNA 5690;	HGNC:43490	MI0019295	hsa-mir-5690	NA	CUUUUAAUUUCAGCUACUACCUCUAUUAGGAUUUGGGAGUUAUACUAAUAGAGGUAAUAGUUGAAAUUAAGAG	78.35	112.263	65.1	1.03858	3.70003	0.0303585	0.0991001	0.518879	-0.267276	0.786155	0.212941	0.469846	0.049154
chr10	96064314	96064399	-	85	miRNAprimary	hsa-mir-3157	NA	NA	hsa-mir-3157	MIR3157	NR_036113	ENSG00000266407	uc021pwn.1	microRNA 3157;	HGNC:38172	MI0014185	hsa-mir-3157	NA	GGGAAGGGCUUCAGCCAGGCUAGUGCAGUCUGCUUUGUGCCAACACUGGGGUGAUGACUGCCCUAGUCUAGCUGAAGCUUUUCCC	62.85	82.0526	63.8	0.708275	3.68907	0.030657	0.0998898	0.384637	0.0216437	0.362993	0.071109	0.890893	0.064159
