# Supplementary material for: Inflammatory Responses Induced by the Rupture of Intracranial Aneurysms Are Modulated by miRNAs
Source: Mol Neurobiol. 2019 Oct 25;57(2):988–96. doi: 10.1007/s12035-019-01789-1 (PMC7031224; doi:10.1007/s12035-019-01789-1)
Supplement: Supplementary file 3 — (XLSX 54 kb) [file 12035_2019_1789_MOESM3_ESM.xlsx]

## Sheet: Pathways (miRwalk)
The results of functional enrichment analysis performed with the MiEAA tool for the list of miRNAs significantly altered in response to IA rupture
Category	Subcategory	Enrichment	P-value	expected	observed	miRNAs/precursors
Pathways (miRWalk)	hsa04060 Cytokine cytokine receptor interaction	overrepresented	0.00862187	17.5649	32	hsa-let-7a-5p; hsa-let-7c-5p; hsa-let-7e-5p; hsa-let-7f-5p; hsa-miR-106b-5p; hsa-miR-125a-5p; hsa-miR-134-5p; hsa-miR-142-3p; hsa-miR-145-5p; hsa-miR-148a-3p; hsa-miR-150-5p; hsa-miR-151a-5p; hsa-miR-155-5p; hsa-miR-181b-5p; hsa-miR-186-5p; hsa-miR-191-5p; hsa-miR-223-3p; hsa-miR-22-3p; hsa-miR-23a-3p; hsa-miR-25-3p; hsa-miR-27a-3p; hsa-miR-330-5p; hsa-miR-340-5p; hsa-miR-361-5p; hsa-miR-409-3p; …
Pathways (miRWalk)	WP107 Translation Factors	overrepresented	0.0141656	11.9661	24	hsa-let-7a-5p; hsa-let-7c-5p; hsa-let-7e-5p; hsa-let-7f-5p; hsa-miR-106b-5p; hsa-miR-125a-5p; hsa-miR-145-5p; hsa-miR-155-5p; hsa-miR-181b-5p; hsa-miR-186-5p; hsa-miR-191-5p; hsa-miR-25-3p; hsa-miR-27a-3p; hsa-miR-30e-5p; hsa-miR-342-5p; hsa-miR-345-5p; hsa-miR-361-5p; hsa-miR-378a-5p; hsa-miR-484; hsa-miR-505-3p; hsa-miR-7-5p; hsa-miR-769-5p; hsa-miR-941; hsa-miR-98-5p
Pathways (miRWalk)	WP236 Adipogenesis	overrepresented	0.0141656	20.3094	34	hsa-let-7a-5p; hsa-let-7c-5p; hsa-let-7e-5p; hsa-let-7f-5p; hsa-miR-106b-5p; hsa-miR-125a-5p; hsa-miR-143-3p; hsa-miR-145-5p; hsa-miR-148a-3p; hsa-miR-150-5p; hsa-miR-152-3p; hsa-miR-155-5p; hsa-miR-181b-5p; hsa-miR-186-5p; hsa-miR-191-5p; hsa-miR-193a-5p; hsa-miR-199b-5p; hsa-miR-223-3p; hsa-miR-22-3p; hsa-miR-23a-3p; hsa-miR-25-3p; hsa-miR-27a-3p; hsa-miR-330-5p; hsa-miR-340-5p; hsa-miR-345-5p;…
Pathways (miRWalk)	P00049 Parkinson disease	overrepresented	0.0202397	16.0279	28	hsa-let-7a-5p; hsa-let-7c-5p; hsa-let-7e-5p; hsa-let-7f-5p; hsa-miR-106b-5p; hsa-miR-125a-5p; hsa-miR-142-3p; hsa-miR-143-3p; hsa-miR-145-5p; hsa-miR-151a-5p; hsa-miR-155-5p; hsa-miR-186-5p; hsa-miR-191-5p; hsa-miR-22-3p; hsa-miR-23a-3p; hsa-miR-25-3p; hsa-miR-27a-3p; hsa-miR-30e-5p; hsa-miR-330-5p; hsa-miR-342-5p; hsa-miR-361-5p; hsa-miR-378a-5p; hsa-miR-484; hsa-miR-503-5p; hsa-miR-505-3p; hsa-…
Pathways (miRWalk)	hsa04120 Ubiquitin mediated proteolysis	overrepresented	0.0202397	16.9062	29	hsa-let-7a-5p; hsa-let-7c-5p; hsa-let-7e-5p; hsa-miR-106b-5p; hsa-miR-1227-3p; hsa-miR-125a-5p; hsa-miR-142-3p; hsa-miR-143-3p; hsa-miR-145-5p; hsa-miR-151a-5p; hsa-miR-155-5p; hsa-miR-181b-5p; hsa-miR-186-5p; hsa-miR-223-3p; hsa-miR-25-3p; hsa-miR-26b-3p; hsa-miR-27a-3p; hsa-miR-30e-5p; hsa-miR-330-5p; hsa-miR-340-5p; hsa-miR-361-5p; hsa-miR-451a; hsa-miR-484; hsa-miR-501-3p; hsa-miR-504-5p; hsa…
Pathways (miRWalk)	hsa04914 Progesterone mediated oocyte maturation	overrepresented	0.0202397	17.6747	30	hsa-let-7a-5p; hsa-let-7c-5p; hsa-let-7e-5p; hsa-let-7f-5p; hsa-miR-106b-5p; hsa-miR-1227-3p; hsa-miR-125a-5p; hsa-miR-143-3p; hsa-miR-145-5p; hsa-miR-148a-3p; hsa-miR-152-3p; hsa-miR-155-5p; hsa-miR-181b-5p; hsa-miR-186-5p; hsa-miR-191-5p; hsa-miR-223-3p; hsa-miR-22-3p; hsa-miR-25-3p; hsa-miR-26b-3p; hsa-miR-27a-3p; hsa-miR-30e-5p; hsa-miR-340-5p; hsa-miR-361-5p; hsa-miR-378a-5p; hsa-miR-451a; h…
Pathways (miRWalk)	hsa03050 Proteasome	overrepresented	0.0251733	9.11178	19	hsa-let-7a-5p; hsa-let-7c-5p; hsa-let-7e-5p; hsa-miR-106b-5p; hsa-miR-142-3p; hsa-miR-155-5p; hsa-miR-186-5p; hsa-miR-191-5p; hsa-miR-23a-3p; hsa-miR-25-3p; hsa-miR-30e-5p; hsa-miR-342-5p; hsa-miR-361-5p; hsa-miR-378a-5p; hsa-miR-409-3p; hsa-miR-484; hsa-miR-7-5p; hsa-miR-769-5p; hsa-miR-98-5p
Pathways (miRWalk)	hsa04144 Endocytosis	overrepresented	0.0251733	21.9561	34	hsa-let-7a-5p; hsa-let-7c-5p; hsa-let-7e-5p; hsa-let-7f-5p; hsa-miR-106b-5p; hsa-miR-125a-5p; hsa-miR-142-3p; hsa-miR-143-3p; hsa-miR-145-5p; hsa-miR-148a-3p; hsa-miR-150-5p; hsa-miR-151a-5p; hsa-miR-152-3p; hsa-miR-155-5p; hsa-miR-181b-5p; hsa-miR-186-5p; hsa-miR-223-3p; hsa-miR-22-3p; hsa-miR-23a-3p; hsa-miR-25-3p; hsa-miR-26b-3p; hsa-miR-27a-3p; hsa-miR-330-5p; hsa-miR-340-5p; hsa-miR-361-5p; …
Pathways (miRWalk)	hsa03040 Spliceosome	overrepresented	0.026242	16.5768	28	hsa-let-7a-5p; hsa-let-7c-5p; hsa-let-7e-5p; hsa-let-7f-1-3p; hsa-let-7f-5p; hsa-miR-106b-5p; hsa-miR-125a-5p; hsa-miR-151a-5p; hsa-miR-155-5p; hsa-miR-181b-5p; hsa-miR-186-5p; hsa-miR-191-5p; hsa-miR-22-3p; hsa-miR-23a-3p; hsa-miR-25-3p; hsa-miR-27a-3p; hsa-miR-330-5p; hsa-miR-340-5p; hsa-miR-345-5p; hsa-miR-361-5p; hsa-miR-378a-5p; hsa-miR-484; hsa-miR-503-5p; hsa-miR-504-5p; hsa-miR-505-3p; hs…
Pathways (miRWalk)	hsa00380 Tryptophan metabolism	overrepresented	0.0276972	5.26946	13	hsa-let-7a-5p; hsa-let-7f-5p; hsa-miR-152-3p; hsa-miR-155-5p; hsa-miR-181b-5p; hsa-miR-186-5p; hsa-miR-22-3p; hsa-miR-27a-3p; hsa-miR-340-5p; hsa-miR-361-5p; hsa-miR-484; hsa-miR-7-5p; hsa-miR-98-5p
Pathways (miRWalk)	WP176 Folate Metabolism	overrepresented	0.0276972	11.9661	22	hsa-let-7a-5p; hsa-miR-106b-5p; hsa-miR-125a-5p; hsa-miR-143-3p; hsa-miR-145-5p; hsa-miR-150-5p; hsa-miR-155-5p; hsa-miR-181b-5p; hsa-miR-186-5p; hsa-miR-223-3p; hsa-miR-25-3p; hsa-miR-26b-3p; hsa-miR-27a-3p; hsa-miR-30e-5p; hsa-miR-409-3p; hsa-miR-484; hsa-miR-503-5p; hsa-miR-504-5p; hsa-miR-505-3p; hsa-miR-7-5p; hsa-miR-769-5p; hsa-miR-98-5p
Pathways (miRWalk)	hsa04730 Long term depression	overrepresented	0.0276972	11.7465	22	hsa-let-7a-5p; hsa-let-7c-5p; hsa-let-7e-5p; hsa-miR-142-3p; hsa-miR-143-3p; hsa-miR-145-5p; hsa-miR-152-3p; hsa-miR-155-5p; hsa-miR-181b-5p; hsa-miR-186-5p; hsa-miR-191-5p; hsa-miR-223-3p; hsa-miR-27a-3p; hsa-miR-30e-5p; hsa-miR-340-5p; hsa-miR-378a-5p; hsa-miR-484; hsa-miR-505-3p; hsa-miR-7-5p; hsa-miR-769-5p; hsa-miR-941; hsa-miR-98-5p
Pathways (miRWalk)	P00056 VEGF signaling pathway	overrepresented	0.0276972	15.2595	26	hsa-let-7a-5p; hsa-let-7c-5p; hsa-let-7e-5p; hsa-miR-106b-5p; hsa-miR-125a-5p; hsa-miR-1292-5p; hsa-miR-134-5p; hsa-miR-143-3p; hsa-miR-145-5p; hsa-miR-150-5p; hsa-miR-155-5p; hsa-miR-186-5p; hsa-miR-191-5p; hsa-miR-199b-5p; hsa-miR-22-3p; hsa-miR-330-5p; hsa-miR-361-5p; hsa-miR-378a-5p; hsa-miR-451a; hsa-miR-484; hsa-miR-503-5p; hsa-miR-504-5p; hsa-miR-505-3p; hsa-miR-7-5p; hsa-miR-769-5p; hsa-m…
Pathways (miRWalk)	hsa04114 Oocyte meiosis	overrepresented	0.0276972	17.8942	29	hsa-let-7a-5p; hsa-let-7c-5p; hsa-let-7e-5p; hsa-let-7f-5p; hsa-miR-106b-5p; hsa-miR-1227-3p; hsa-miR-125a-5p; hsa-miR-145-5p; hsa-miR-151a-5p; hsa-miR-152-3p; hsa-miR-155-5p; hsa-miR-181b-5p; hsa-miR-186-5p; hsa-miR-223-3p; hsa-miR-22-3p; hsa-miR-25-3p; hsa-miR-26b-3p; hsa-miR-27a-3p; hsa-miR-340-5p; hsa-miR-342-5p; hsa-miR-361-5p; hsa-miR-378a-5p; hsa-miR-484; hsa-miR-503-5p; hsa-miR-505-3p; hs…
Pathways (miRWalk)	hsa05222 Small cell lung cancer	overrepresented	0.0276972	21.6267	33	hsa-let-7a-5p; hsa-let-7c-5p; hsa-let-7e-5p; hsa-let-7f-5p; hsa-miR-106b-5p; hsa-miR-125a-5p; hsa-miR-142-3p; hsa-miR-143-3p; hsa-miR-145-5p; hsa-miR-148a-3p; hsa-miR-150-5p; hsa-miR-155-5p; hsa-miR-16-2-3p; hsa-miR-181b-5p; hsa-miR-186-5p; hsa-miR-191-5p; hsa-miR-199b-5p; hsa-miR-223-3p; hsa-miR-22-3p; hsa-miR-23a-3p; hsa-miR-25-3p; hsa-miR-27a-3p; hsa-miR-30e-5p; hsa-miR-342-5p; hsa-miR-361-5p;…
Pathways (miRWalk)	P00033 Insulin IGF pathway protein kinase B signaling cascade	overrepresented	0.0279192	13.7226	24	hsa-let-7a-5p; hsa-let-7c-5p; hsa-let-7e-5p; hsa-miR-106b-5p; hsa-miR-125a-5p; hsa-miR-143-3p; hsa-miR-145-5p; hsa-miR-148a-3p; hsa-miR-150-5p; hsa-miR-152-3p; hsa-miR-155-5p; hsa-miR-181b-5p; hsa-miR-191-5p; hsa-miR-223-3p; hsa-miR-22-3p; hsa-miR-23a-3p; hsa-miR-25-3p; hsa-miR-27a-3p; hsa-miR-330-5p; hsa-miR-451a; hsa-miR-484; hsa-miR-504-5p; hsa-miR-7-5p; hsa-miR-98-5p
Pathways (miRWalk)	hsa04110 Cell cycle	overrepresented	0.0279192	26.7864	38	hsa-let-7a-5p; hsa-let-7c-5p; hsa-let-7e-5p; hsa-let-7f-5p; hsa-miR-106b-5p; hsa-miR-1227-3p; hsa-miR-125a-5p; hsa-miR-142-3p; hsa-miR-143-3p; hsa-miR-145-5p; hsa-miR-148a-3p; hsa-miR-150-5p; hsa-miR-151a-5p; hsa-miR-155-5p; hsa-miR-181b-5p; hsa-miR-186-5p; hsa-miR-191-5p; hsa-miR-223-3p; hsa-miR-22-3p; hsa-miR-25-3p; hsa-miR-26b-3p; hsa-miR-27a-3p; hsa-miR-340-5p; hsa-miR-342-5p; hsa-miR-345-5p;…
Pathways (miRWalk)	hsa04920 Adipocytokine signaling pathway	overrepresented	0.0284985	13.8323	24	hsa-let-7a-5p; hsa-let-7e-5p; hsa-miR-106b-5p; hsa-miR-125a-5p; hsa-miR-143-3p; hsa-miR-145-5p; hsa-miR-148a-3p; hsa-miR-152-3p; hsa-miR-155-5p; hsa-miR-181b-5p; hsa-miR-186-5p; hsa-miR-191-5p; hsa-miR-223-3p; hsa-miR-22-3p; hsa-miR-23a-3p; hsa-miR-30e-5p; hsa-miR-330-5p; hsa-miR-340-5p; hsa-miR-370-3p; hsa-miR-378a-5p; hsa-miR-451a; hsa-miR-484; hsa-miR-7-5p; hsa-miR-98-5p
Pathways (miRWalk)	P04377 Beta1 adrenergic receptor signaling pathway	overrepresented	0.0295874	5.70858	13	hsa-let-7c-5p; hsa-let-7e-5p; hsa-miR-148a-3p; hsa-miR-155-5p; hsa-miR-186-5p; hsa-miR-22-3p; hsa-miR-23a-3p; hsa-miR-25-3p; hsa-miR-27a-3p; hsa-miR-484; hsa-miR-505-3p; hsa-miR-7-5p; hsa-miR-98-5p
Pathways (miRWalk)	P04378 Beta2 adrenergic receptor signaling pathway	overrepresented	0.0295874	5.70858	13	hsa-let-7c-5p; hsa-let-7e-5p; hsa-miR-148a-3p; hsa-miR-155-5p; hsa-miR-186-5p; hsa-miR-22-3p; hsa-miR-23a-3p; hsa-miR-25-3p; hsa-miR-27a-3p; hsa-miR-484; hsa-miR-505-3p; hsa-miR-7-5p; hsa-miR-98-5p
Pathways (miRWalk)	hsa00071 Fatty acid metabolism	overrepresented	0.0295874	5.92814	13	hsa-let-7a-5p; hsa-let-7f-5p; hsa-miR-106b-5p; hsa-miR-152-3p; hsa-miR-155-5p; hsa-miR-186-5p; hsa-miR-191-5p; hsa-miR-27a-3p; hsa-miR-340-5p; hsa-miR-370-3p; hsa-miR-484; hsa-miR-7-5p; hsa-miR-98-5p
Pathways (miRWalk)	P00039 Metabotropic glutamate receptor group III pathway	overrepresented	0.0295874	6.58683	14	hsa-let-7e-5p; hsa-miR-148a-3p; hsa-miR-155-5p; hsa-miR-181b-5p; hsa-miR-186-5p; hsa-miR-22-3p; hsa-miR-23a-3p; hsa-miR-25-3p; hsa-miR-27a-3p; hsa-miR-330-5p; hsa-miR-484; hsa-miR-505-3p; hsa-miR-7-5p; hsa-miR-98-5p
Pathways (miRWalk)	WP391 Mitochondrial Gene Expression	overrepresented	0.0295874	6.47705	14	hsa-let-7a-5p; hsa-let-7f-5p; hsa-miR-125a-5p; hsa-miR-145-5p; hsa-miR-155-5p; hsa-miR-186-5p; hsa-miR-22-3p; hsa-miR-23a-3p; hsa-miR-27a-3p; hsa-miR-30e-5p; hsa-miR-378a-5p; hsa-miR-484; hsa-miR-7-5p; hsa-miR-98-5p
Pathways (miRWalk)	hsa04080 Neuroactive ligand receptor interaction	overrepresented	0.0295874	6.58683	14	hsa-let-7a-5p; hsa-let-7e-5p; hsa-miR-106b-5p; hsa-miR-142-3p; hsa-miR-148a-3p; hsa-miR-150-5p; hsa-miR-155-5p; hsa-miR-181b-5p; hsa-miR-186-5p; hsa-miR-22-3p; hsa-miR-27a-3p; hsa-miR-484; hsa-miR-504-5p; hsa-miR-98-5p
Pathways (miRWalk)	hsa04146 Peroxisome	overrepresented	0.0295874	7.35529	15	hsa-let-7a-5p; hsa-let-7c-5p; hsa-miR-106b-5p; hsa-miR-155-5p; hsa-miR-181b-5p; hsa-miR-186-5p; hsa-miR-191-5p; hsa-miR-22-3p; hsa-miR-23a-3p; hsa-miR-25-3p; hsa-miR-340-5p; hsa-miR-484; hsa-miR-7-5p; hsa-miR-769-5p; hsa-miR-98-5p
Pathways (miRWalk)	hsa04960 Aldosterone regulated sodium reabsorption	overrepresented	0.0295874	9.5509	18	hsa-let-7a-5p; hsa-let-7e-5p; hsa-miR-125a-5p; hsa-miR-143-3p; hsa-miR-145-5p; hsa-miR-148a-3p; hsa-miR-152-3p; hsa-miR-155-5p; hsa-miR-186-5p; hsa-miR-191-5p; hsa-miR-27a-3p; hsa-miR-330-5p; hsa-miR-340-5p; hsa-miR-484; hsa-miR-505-3p; hsa-miR-7-5p; hsa-miR-769-5p; hsa-miR-98-5p
Pathways (miRWalk)	P00044 Nicotinic acetylcholine receptor signaling pathway	overrepresented	0.0295874	10.0998	19	hsa-let-7a-5p; hsa-let-7c-5p; hsa-let-7e-5p; hsa-miR-1227-3p; hsa-miR-143-3p; hsa-miR-145-5p; hsa-miR-155-5p; hsa-miR-181b-5p; hsa-miR-186-5p; hsa-miR-22-3p; hsa-miR-23a-3p; hsa-miR-27a-3p; hsa-miR-330-5p; hsa-miR-361-5p; hsa-miR-378a-5p; hsa-miR-484; hsa-miR-505-3p; hsa-miR-7-5p; hsa-miR-98-5p
Pathways (miRWalk)	WP183 Proteasome Degradation	overrepresented	0.0295874	12.2954	22	hsa-let-7a-5p; hsa-let-7c-5p; hsa-let-7e-5p; hsa-miR-106b-5p; hsa-miR-142-3p; hsa-miR-148a-3p; hsa-miR-152-3p; hsa-miR-155-5p; hsa-miR-181b-5p; hsa-miR-186-5p; hsa-miR-191-5p; hsa-miR-23a-3p; hsa-miR-25-3p; hsa-miR-30e-5p; hsa-miR-342-5p; hsa-miR-361-5p; hsa-miR-378a-5p; hsa-miR-409-3p; hsa-miR-484; hsa-miR-7-5p; hsa-miR-769-5p; hsa-miR-98-5p
Pathways (miRWalk)	hsa04020 Calcium signaling pathway	overrepresented	0.0295874	13.6128	23	hsa-let-7a-5p; hsa-let-7c-5p; hsa-let-7e-5p; hsa-let-7f-5p; hsa-miR-106b-5p; hsa-miR-125a-5p; hsa-miR-142-3p; hsa-miR-145-5p; hsa-miR-148a-3p; hsa-miR-150-5p; hsa-miR-155-5p; hsa-miR-186-5p; hsa-miR-199b-5p; hsa-miR-22-3p; hsa-miR-25-3p; hsa-miR-27a-3p; hsa-miR-340-5p; hsa-miR-361-5p; hsa-miR-484; hsa-miR-504-5p; hsa-miR-505-3p; hsa-miR-7-5p; hsa-miR-98-5p
Pathways (miRWalk)	hsa04150 mTOR signaling pathway	overrepresented	0.0295874	14.6008	24	hsa-let-7a-5p; hsa-miR-106b-5p; hsa-miR-125a-5p; hsa-miR-134-5p; hsa-miR-143-3p; hsa-miR-145-5p; hsa-miR-150-5p; hsa-miR-155-5p; hsa-miR-181b-5p; hsa-miR-186-5p; hsa-miR-191-5p; hsa-miR-199b-5p; hsa-miR-25-3p; hsa-miR-27a-3p; hsa-miR-30e-5p; hsa-miR-361-5p; hsa-miR-378a-5p; hsa-miR-451a; hsa-miR-484; hsa-miR-503-5p; hsa-miR-504-5p; hsa-miR-7-5p; hsa-miR-769-5p; hsa-miR-98-5p
Pathways (miRWalk)	WP231 TNF alpha Signaling Pathway	overrepresented	0.0295874	16.3573	26	hsa-let-7a-5p; hsa-let-7c-5p; hsa-let-7e-5p; hsa-let-7f-5p; hsa-miR-106b-5p; hsa-miR-125a-5p; hsa-miR-142-3p; hsa-miR-143-3p; hsa-miR-145-5p; hsa-miR-151a-5p; hsa-miR-155-5p; hsa-miR-186-5p; hsa-miR-223-3p; hsa-miR-22-3p; hsa-miR-25-3p; hsa-miR-27a-3p; hsa-miR-30e-5p; hsa-miR-330-5p; hsa-miR-361-5p; hsa-miR-370-3p; hsa-miR-451a; hsa-miR-484; hsa-miR-504-5p; hsa-miR-7-5p; hsa-miR-769-5p; hsa-miR-9…
Pathways (miRWalk)	hsa03010 Ribosome	overrepresented	0.0295874	17.016	27	hsa-let-7a-5p; hsa-let-7c-5p; hsa-let-7e-5p; hsa-miR-106b-5p; hsa-miR-1227-3p; hsa-miR-125a-5p; hsa-miR-148a-3p; hsa-miR-155-5p; hsa-miR-181b-5p; hsa-miR-186-5p; hsa-miR-191-5p; hsa-miR-193a-5p; hsa-miR-22-3p; hsa-miR-23a-3p; hsa-miR-25-3p; hsa-miR-25-5p; hsa-miR-27a-3p; hsa-miR-30e-5p; hsa-miR-330-5p; hsa-miR-361-5p; hsa-miR-484; hsa-miR-503-5p; hsa-miR-504-5p; hsa-miR-505-3p; hsa-miR-7-5p; hsa-…
Pathways (miRWalk)	P00047 PDGF signaling pathway	overrepresented	0.0295874	17.6747	28	hsa-let-7a-5p; hsa-let-7c-5p; hsa-let-7e-5p; hsa-let-7f-5p; hsa-miR-106b-5p; hsa-miR-125a-5p; hsa-miR-1292-5p; hsa-miR-142-3p; hsa-miR-143-3p; hsa-miR-145-5p; hsa-miR-148a-3p; hsa-miR-155-5p; hsa-miR-186-5p; hsa-miR-191-5p; hsa-miR-223-3p; hsa-miR-22-3p; hsa-miR-25-3p; hsa-miR-27a-3p; hsa-miR-330-5p; hsa-miR-340-5p; hsa-miR-378a-5p; hsa-miR-451a; hsa-miR-484; hsa-miR-503-5p; hsa-miR-505-3p; hsa-m…
Pathways (miRWalk)	WP477 Cytoplasmic Ribosomal Proteins	overrepresented	0.0295874	17.8942	28	hsa-let-7a-5p; hsa-let-7c-5p; hsa-let-7e-5p; hsa-miR-106b-5p; hsa-miR-1227-3p; hsa-miR-125a-5p; hsa-miR-148a-3p; hsa-miR-155-5p; hsa-miR-181b-5p; hsa-miR-186-5p; hsa-miR-191-5p; hsa-miR-193a-5p; hsa-miR-22-3p; hsa-miR-23a-3p; hsa-miR-25-3p; hsa-miR-25-5p; hsa-miR-27a-3p; hsa-miR-30e-5p; hsa-miR-330-5p; hsa-miR-361-5p; hsa-miR-484; hsa-miR-503-5p; hsa-miR-504-5p; hsa-miR-505-3p; hsa-miR-7-5p; hsa-…
Pathways (miRWalk)	hsa05223 Non small cell lung cancer	overrepresented	0.0295874	19.3214	30	hsa-let-7a-5p; hsa-let-7c-5p; hsa-let-7f-5p; hsa-miR-106b-5p; hsa-miR-125a-5p; hsa-miR-143-3p; hsa-miR-145-5p; hsa-miR-150-5p; hsa-miR-152-3p; hsa-miR-155-5p; hsa-miR-16-2-3p; hsa-miR-181b-5p; hsa-miR-186-5p; hsa-miR-191-5p; hsa-miR-199b-5p; hsa-miR-223-3p; hsa-miR-22-3p; hsa-miR-23a-3p; hsa-miR-25-3p; hsa-miR-27a-3p; hsa-miR-330-5p; hsa-miR-378a-5p; hsa-miR-451a; hsa-miR-484; hsa-miR-503-5p; hsa…
Pathways (miRWalk)	P00005 Angiogenesis	overrepresented	0.0295874	21.7365	32	hsa-let-7a-5p; hsa-let-7c-5p; hsa-let-7e-5p; hsa-miR-106b-5p; hsa-miR-125a-5p; hsa-miR-1292-5p; hsa-miR-134-5p; hsa-miR-143-3p; hsa-miR-145-5p; hsa-miR-148a-3p; hsa-miR-150-5p; hsa-miR-155-5p; hsa-miR-181b-5p; hsa-miR-186-5p; hsa-miR-191-5p; hsa-miR-199b-5p; hsa-miR-223-3p; hsa-miR-22-3p; hsa-miR-23a-3p; hsa-miR-25-3p; hsa-miR-27a-3p; hsa-miR-330-5p; hsa-miR-361-5p; hsa-miR-378a-5p; hsa-miR-451a;…
Pathways (miRWalk)	hsa04722 Neurotrophin signaling pathway	overrepresented	0.0295874	23.7126	34	hsa-let-7a-5p; hsa-let-7c-5p; hsa-let-7e-5p; hsa-let-7f-5p; hsa-miR-106b-5p; hsa-miR-125a-5p; hsa-miR-142-3p; hsa-miR-143-3p; hsa-miR-145-5p; hsa-miR-148a-3p; hsa-miR-150-5p; hsa-miR-151a-5p; hsa-miR-152-3p; hsa-miR-155-5p; hsa-miR-181b-5p; hsa-miR-186-5p; hsa-miR-191-5p; hsa-miR-193a-5p; hsa-miR-22-3p; hsa-miR-23a-3p; hsa-miR-25-3p; hsa-miR-27a-3p; hsa-miR-30e-5p; hsa-miR-330-5p; hsa-miR-345-5p;…
Pathways (miRWalk)	hsa01100 Metabolic pathways	overrepresented	0.0295874	27.5549	38	hsa-let-7a-3p; hsa-let-7a-5p; hsa-let-7c-5p; hsa-let-7e-5p; hsa-let-7f-1-3p; hsa-let-7f-5p; hsa-miR-106b-5p; hsa-miR-125a-5p; hsa-miR-142-3p; hsa-miR-143-3p; hsa-miR-145-5p; hsa-miR-148a-3p; hsa-miR-151a-5p; hsa-miR-152-3p; hsa-miR-155-5p; hsa-miR-181b-5p; hsa-miR-186-5p; hsa-miR-191-5p; hsa-miR-22-3p; hsa-miR-23a-3p; hsa-miR-25-3p; hsa-miR-27a-3p; hsa-miR-30e-5p; hsa-miR-330-5p; hsa-miR-340-5p; …
Pathways (miRWalk)	WP455 GPCRs Class A Rhodopsin like	overrepresented	0.0309386	4.61078	11	hsa-let-7a-5p; hsa-miR-106b-5p; hsa-miR-142-3p; hsa-miR-148a-3p; hsa-miR-150-5p; hsa-miR-155-5p; hsa-miR-22-3p; hsa-miR-484; hsa-miR-504-5p; hsa-miR-7-5p; hsa-miR-98-5p
Pathways (miRWalk)	hsa03018 RNA degradation	overrepresented	0.032052	9.77046	18	hsa-let-7a-5p; hsa-let-7c-5p; hsa-let-7e-5p; hsa-let-7f-5p; hsa-miR-106b-5p; hsa-miR-125a-5p; hsa-miR-155-5p; hsa-miR-181b-5p; hsa-miR-186-5p; hsa-miR-22-3p; hsa-miR-23a-3p; hsa-miR-361-5p; hsa-miR-484; hsa-miR-504-5p; hsa-miR-505-3p; hsa-miR-7-5p; hsa-miR-769-5p; hsa-miR-98-5p
Pathways (miRWalk)	WP15 selenium	overrepresented	0.0323009	13.0639	22	hsa-let-7a-5p; hsa-let-7c-5p; hsa-let-7e-5p; hsa-miR-106b-5p; hsa-miR-125a-5p; hsa-miR-143-3p; hsa-miR-145-5p; hsa-miR-155-5p; hsa-miR-181b-5p; hsa-miR-186-5p; hsa-miR-223-3p; hsa-miR-26b-3p; hsa-miR-27a-3p; hsa-miR-30e-5p; hsa-miR-361-5p; hsa-miR-378a-5p; hsa-miR-409-3p; hsa-miR-484; hsa-miR-504-5p; hsa-miR-7-5p; hsa-miR-769-5p; hsa-miR-98-5p
Pathways (miRWalk)	WP2059 Alzheimers Disease	overrepresented	0.0331503	14.8204	24	hsa-let-7a-5p; hsa-let-7c-5p; hsa-let-7e-5p; hsa-let-7f-5p; hsa-miR-106b-5p; hsa-miR-125a-5p; hsa-miR-142-3p; hsa-miR-145-5p; hsa-miR-148a-3p; hsa-miR-150-5p; hsa-miR-155-5p; hsa-miR-191-5p; hsa-miR-25-3p; hsa-miR-27a-3p; hsa-miR-330-5p; hsa-miR-340-5p; hsa-miR-342-5p; hsa-miR-361-5p; hsa-miR-484; hsa-miR-503-5p; hsa-miR-504-5p; hsa-miR-7-5p; hsa-miR-769-5p; hsa-miR-98-5p
Pathways (miRWalk)	hsa00903 Limonene and pinene degradation	overrepresented	0.0336477	4.72056	11	hsa-let-7a-5p; hsa-let-7f-5p; hsa-miR-125a-5p; hsa-miR-152-3p; hsa-miR-155-5p; hsa-miR-186-5p; hsa-miR-27a-3p; hsa-miR-361-5p; hsa-miR-484; hsa-miR-7-5p; hsa-miR-98-5p
Pathways (miRWalk)	P00040 Metabotropic glutamate receptor group II pathway	overrepresented	0.0336477	6.80639	14	hsa-let-7e-5p; hsa-miR-148a-3p; hsa-miR-155-5p; hsa-miR-186-5p; hsa-miR-22-3p; hsa-miR-23a-3p; hsa-miR-25-3p; hsa-miR-27a-3p; hsa-miR-30e-5p; hsa-miR-330-5p; hsa-miR-484; hsa-miR-505-3p; hsa-miR-7-5p; hsa-miR-98-5p
Pathways (miRWalk)	hsa00310 Lysine degradation	overrepresented	0.0336477	9.88024	18	hsa-let-7a-5p; hsa-let-7c-5p; hsa-let-7e-5p; hsa-let-7f-5p; hsa-miR-106b-5p; hsa-miR-125a-5p; hsa-miR-151a-5p; hsa-miR-152-3p; hsa-miR-155-5p; hsa-miR-186-5p; hsa-miR-25-3p; hsa-miR-27a-3p; hsa-miR-30e-5p; hsa-miR-361-5p; hsa-miR-484; hsa-miR-503-5p; hsa-miR-7-5p; hsa-miR-98-5p
Pathways (miRWalk)	hsa00650 Butanoate metabolism	overrepresented	0.0338036	6.1477	13	hsa-let-7a-5p; hsa-let-7f-5p; hsa-miR-106b-5p; hsa-miR-145-5p; hsa-miR-152-3p; hsa-miR-155-5p; hsa-miR-186-5p; hsa-miR-191-5p; hsa-miR-22-3p; hsa-miR-27a-3p; hsa-miR-484; hsa-miR-7-5p; hsa-miR-98-5p
Pathways (miRWalk)	WP706 SIDS Susceptibility Pathways	overrepresented	0.0338036	11.5269	20	hsa-let-7a-5p; hsa-let-7c-5p; hsa-let-7f-5p; hsa-miR-106b-5p; hsa-miR-125a-5p; hsa-miR-1292-5p; hsa-miR-134-5p; hsa-miR-150-5p; hsa-miR-155-5p; hsa-miR-181b-5p; hsa-miR-186-5p; hsa-miR-199b-5p; hsa-miR-22-3p; hsa-miR-23a-3p; hsa-miR-25-3p; hsa-miR-27a-3p; hsa-miR-378a-5p; hsa-miR-484; hsa-miR-7-5p; hsa-miR-98-5p
Pathways (miRWalk)	P00026 Heterotrimeric G protein signaling pathway Gi alpha and Gs alpha mediated pathway	overrepresented	0.0338036	12.4052	21	hsa-let-7c-5p; hsa-let-7e-5p; hsa-miR-106b-5p; hsa-miR-142-3p; hsa-miR-150-5p; hsa-miR-155-5p; hsa-miR-181b-5p; hsa-miR-186-5p; hsa-miR-22-3p; hsa-miR-23a-3p; hsa-miR-25-3p; hsa-miR-30e-5p; hsa-miR-330-5p; hsa-miR-361-5p; hsa-miR-484; hsa-miR-503-5p; hsa-miR-504-5p; hsa-miR-7-5p; hsa-miR-769-5p; hsa-miR-941; hsa-miR-98-5p
Pathways (miRWalk)	WP35 G Protein Signaling Pathways	overrepresented	0.0338036	12.4052	21	hsa-let-7a-5p; hsa-let-7c-5p; hsa-let-7e-5p; hsa-miR-106b-5p; hsa-miR-142-3p; hsa-miR-143-3p; hsa-miR-145-5p; hsa-miR-148a-3p; hsa-miR-155-5p; hsa-miR-186-5p; hsa-miR-22-3p; hsa-miR-23a-3p; hsa-miR-25-3p; hsa-miR-27a-3p; hsa-miR-30e-5p; hsa-miR-340-5p; hsa-miR-484; hsa-miR-505-3p; hsa-miR-7-5p; hsa-miR-769-5p; hsa-miR-98-5p
Pathways (miRWalk)	hsa04650 Natural killer cell mediated cytotoxicity	overrepresented	0.0348661	14.1617	23	hsa-let-7a-5p; hsa-let-7c-5p; hsa-let-7e-5p; hsa-miR-106b-5p; hsa-miR-142-3p; hsa-miR-143-3p; hsa-miR-145-5p; hsa-miR-148a-3p; hsa-miR-152-3p; hsa-miR-155-5p; hsa-miR-181b-5p; hsa-miR-186-5p; hsa-miR-191-5p; hsa-miR-23a-3p; hsa-miR-340-5p; hsa-miR-378a-5p; hsa-miR-409-3p; hsa-miR-484; hsa-miR-504-5p; hsa-miR-505-3p; hsa-miR-7-5p; hsa-miR-769-5p; hsa-miR-98-5p
Pathways (miRWalk)	P00059 p53 pathway	overrepresented	0.0348661	22.3952	32	hsa-let-7a-5p; hsa-let-7c-5p; hsa-let-7e-5p; hsa-let-7f-5p; hsa-miR-106b-5p; hsa-miR-125a-5p; hsa-miR-143-3p; hsa-miR-145-5p; hsa-miR-148a-3p; hsa-miR-150-5p; hsa-miR-155-5p; hsa-miR-181b-5p; hsa-miR-186-5p; hsa-miR-191-5p; hsa-miR-193a-5p; hsa-miR-22-3p; hsa-miR-23a-3p; hsa-miR-25-3p; hsa-miR-27a-3p; hsa-miR-340-5p; hsa-miR-342-5p; hsa-miR-345-5p; hsa-miR-361-5p; hsa-miR-451a; hsa-miR-484; hsa-m…
Pathways (miRWalk)	P04380 Cortocotropin releasing factor receptor signaling pathway	overrepresented	0.0353002	4.83034	11	hsa-let-7e-5p; hsa-miR-142-3p; hsa-miR-148a-3p; hsa-miR-155-5p; hsa-miR-186-5p; hsa-miR-23a-3p; hsa-miR-27a-3p; hsa-miR-484; hsa-miR-505-3p; hsa-miR-7-5p; hsa-miR-98-5p
Pathways (miRWalk)	WP244 Alpha 6 Beta 4 signaling pathway	overrepresented	0.0353002	10.8683	19	hsa-let-7a-5p; hsa-let-7c-5p; hsa-let-7e-5p; hsa-miR-125a-5p; hsa-miR-142-3p; hsa-miR-143-3p; hsa-miR-145-5p; hsa-miR-148a-3p; hsa-miR-152-3p; hsa-miR-155-5p; hsa-miR-181b-5p; hsa-miR-199b-5p; hsa-miR-23a-3p; hsa-miR-451a; hsa-miR-484; hsa-miR-505-3p; hsa-miR-7-5p; hsa-miR-769-5p; hsa-miR-98-5p
Pathways (miRWalk)	hsa04720 Long term potentiation	overrepresented	0.0353002	12.515	21	hsa-let-7a-5p; hsa-let-7c-5p; hsa-let-7e-5p; hsa-miR-142-3p; hsa-miR-143-3p; hsa-miR-145-5p; hsa-miR-150-5p; hsa-miR-155-5p; hsa-miR-181b-5p; hsa-miR-186-5p; hsa-miR-191-5p; hsa-miR-22-3p; hsa-miR-25-3p; hsa-miR-340-5p; hsa-miR-378a-5p; hsa-miR-484; hsa-miR-503-5p; hsa-miR-505-3p; hsa-miR-7-5p; hsa-miR-769-5p; hsa-miR-98-5p
Pathways (miRWalk)	hsa04630 Jak STAT signaling pathway	overrepresented	0.0387344	17.8942	27	hsa-let-7a-5p; hsa-let-7c-5p; hsa-let-7e-5p; hsa-let-7f-5p; hsa-miR-106b-5p; hsa-miR-125a-5p; hsa-miR-143-3p; hsa-miR-145-5p; hsa-miR-148a-3p; hsa-miR-150-5p; hsa-miR-151a-5p; hsa-miR-155-5p; hsa-miR-181b-5p; hsa-miR-186-5p; hsa-miR-223-3p; hsa-miR-23a-3p; hsa-miR-25-3p; hsa-miR-27a-3p; hsa-miR-330-5p; hsa-miR-409-3p; hsa-miR-451a; hsa-miR-454-5p; hsa-miR-484; hsa-miR-503-5p; hsa-miR-7-5p; hsa-mi…
Pathways (miRWalk)	P00032 Insulin IGF pathway mitogen activated protein kinase kinase MAP kinase cascade	overrepresented	0.0389184	10.2096	18	hsa-let-7a-5p; hsa-let-7e-5p; hsa-miR-145-5p; hsa-miR-148a-3p; hsa-miR-150-5p; hsa-miR-152-3p; hsa-miR-155-5p; hsa-miR-181b-5p; hsa-miR-186-5p; hsa-miR-191-5p; hsa-miR-223-3p; hsa-miR-27a-3p; hsa-miR-330-5p; hsa-miR-484; hsa-miR-503-5p; hsa-miR-7-5p; hsa-miR-769-5p; hsa-miR-98-5p
Pathways (miRWalk)	P00036 Interleukin signaling pathway	overrepresented	0.0389184	18.8822	28	hsa-let-7a-5p; hsa-let-7c-5p; hsa-let-7e-5p; hsa-let-7f-5p; hsa-miR-106b-5p; hsa-miR-125a-5p; hsa-miR-143-3p; hsa-miR-145-5p; hsa-miR-148a-3p; hsa-miR-152-3p; hsa-miR-155-5p; hsa-miR-181b-5p; hsa-miR-186-5p; hsa-miR-191-5p; hsa-miR-223-3p; hsa-miR-23a-3p; hsa-miR-27a-3p; hsa-miR-330-5p; hsa-miR-345-5p; hsa-miR-378a-5p; hsa-miR-451a; hsa-miR-454-5p; hsa-miR-484; hsa-miR-503-5p; hsa-miR-7-5p; hsa-m…
Pathways (miRWalk)	P00006 Apoptosis signaling pathway	overrepresented	0.0389184	20.7485	30	hsa-let-7a-5p; hsa-let-7c-5p; hsa-let-7e-5p; hsa-miR-106b-5p; hsa-miR-125a-5p; hsa-miR-143-3p; hsa-miR-148a-3p; hsa-miR-150-5p; hsa-miR-151a-5p; hsa-miR-155-5p; hsa-miR-181b-5p; hsa-miR-186-5p; hsa-miR-191-5p; hsa-miR-223-3p; hsa-miR-22-3p; hsa-miR-25-3p; hsa-miR-27a-3p; hsa-miR-30e-5p; hsa-miR-330-5p; hsa-miR-340-5p; hsa-miR-361-5p; hsa-miR-378a-5p; hsa-miR-451a; hsa-miR-484; hsa-miR-503-5p; hsa…
Pathways (miRWalk)	hsa05200 Pathways in cancer	overrepresented	0.0389184	32.9341	42	hsa-let-7a-5p; hsa-let-7c-5p; hsa-let-7e-5p; hsa-let-7f-5p; hsa-miR-106b-5p; hsa-miR-125a-5p; hsa-miR-134-5p; hsa-miR-142-3p; hsa-miR-143-3p; hsa-miR-145-5p; hsa-miR-148a-3p; hsa-miR-150-5p; hsa-miR-152-3p; hsa-miR-155-5p; hsa-miR-16-2-3p; hsa-miR-181b-5p; hsa-miR-186-5p; hsa-miR-191-5p; hsa-miR-193a-5p; hsa-miR-199b-5p; hsa-miR-223-3p; hsa-miR-22-3p; hsa-miR-23a-3p; hsa-miR-25-3p; hsa-miR-27a-3p…
Pathways (miRWalk)	WP411 mRNA processing	overrepresented	0.039014	17.1257	26	hsa-let-7a-5p; hsa-let-7c-5p; hsa-let-7e-5p; hsa-let-7f-1-3p; hsa-let-7f-5p; hsa-miR-106b-5p; hsa-miR-125a-5p; hsa-miR-1292-5p; hsa-miR-148a-3p; hsa-miR-155-5p; hsa-miR-181b-5p; hsa-miR-186-5p; hsa-miR-191-5p; hsa-miR-22-3p; hsa-miR-23a-3p; hsa-miR-25-3p; hsa-miR-342-5p; hsa-miR-361-5p; hsa-miR-378a-5p; hsa-miR-484; hsa-miR-503-5p; hsa-miR-504-5p; hsa-miR-505-3p; hsa-miR-7-5p; hsa-miR-769-5p; hsa…
Pathways (miRWalk)	hsa05010 Alzheimers disease	overrepresented	0.039014	17.1257	26	hsa-let-7a-5p; hsa-let-7c-5p; hsa-let-7e-5p; hsa-let-7f-5p; hsa-miR-106b-5p; hsa-miR-125a-5p; hsa-miR-142-3p; hsa-miR-145-5p; hsa-miR-148a-3p; hsa-miR-151a-5p; hsa-miR-155-5p; hsa-miR-186-5p; hsa-miR-191-5p; hsa-miR-23a-3p; hsa-miR-25-3p; hsa-miR-30e-5p; hsa-miR-330-5p; hsa-miR-340-5p; hsa-miR-342-5p; hsa-miR-361-5p; hsa-miR-484; hsa-miR-503-5p; hsa-miR-504-5p; hsa-miR-7-5p; hsa-miR-769-5p; hsa-m…
Pathways (miRWalk)	WP254 Apoptosis	overrepresented	0.039014	19.8703	29	hsa-let-7a-5p; hsa-let-7c-5p; hsa-let-7e-5p; hsa-let-7f-5p; hsa-miR-106b-5p; hsa-miR-125a-5p; hsa-miR-143-3p; hsa-miR-145-5p; hsa-miR-148a-3p; hsa-miR-150-5p; hsa-miR-152-3p; hsa-miR-155-5p; hsa-miR-181b-5p; hsa-miR-186-5p; hsa-miR-193a-5p; hsa-miR-223-3p; hsa-miR-22-3p; hsa-miR-25-3p; hsa-miR-27a-3p; hsa-miR-30e-5p; hsa-miR-330-5p; hsa-miR-340-5p; hsa-miR-361-5p; hsa-miR-451a; hsa-miR-484; hsa-m…
Pathways (miRWalk)	hsa05210 Colorectal cancer	overrepresented	0.039014	22.7246	32	hsa-let-7a-5p; hsa-let-7c-5p; hsa-let-7e-5p; hsa-let-7f-5p; hsa-miR-106b-5p; hsa-miR-125a-5p; hsa-miR-142-3p; hsa-miR-143-3p; hsa-miR-145-5p; hsa-miR-148a-3p; hsa-miR-150-5p; hsa-miR-152-3p; hsa-miR-155-5p; hsa-miR-181b-5p; hsa-miR-186-5p; hsa-miR-191-5p; hsa-miR-223-3p; hsa-miR-22-3p; hsa-miR-25-3p; hsa-miR-27a-3p; hsa-miR-330-5p; hsa-miR-340-5p; hsa-miR-345-5p; hsa-miR-361-5p; hsa-miR-378a-5p; …
Pathways (miRWalk)	hsa05219 Bladder cancer	overrepresented	0.0394679	20.8583	30	hsa-let-7a-5p; hsa-let-7c-5p; hsa-let-7f-5p; hsa-miR-106b-5p; hsa-miR-125a-5p; hsa-miR-134-5p; hsa-miR-143-3p; hsa-miR-145-5p; hsa-miR-148a-3p; hsa-miR-150-5p; hsa-miR-155-5p; hsa-miR-181b-5p; hsa-miR-186-5p; hsa-miR-191-5p; hsa-miR-199b-5p; hsa-miR-223-3p; hsa-miR-22-3p; hsa-miR-25-3p; hsa-miR-27a-3p; hsa-miR-345-5p; hsa-miR-361-5p; hsa-miR-378a-5p; hsa-miR-451a; hsa-miR-484; hsa-miR-503-5p; hsa…
Pathways (miRWalk)	hsa00280 Valine leucine and isoleucine degradation	overrepresented	0.0402833	6.47705	13	hsa-let-7a-5p; hsa-let-7e-5p; hsa-let-7f-5p; hsa-miR-106b-5p; hsa-miR-152-3p; hsa-miR-155-5p; hsa-miR-186-5p; hsa-miR-27a-3p; hsa-miR-484; hsa-miR-503-5p; hsa-miR-7-5p; hsa-miR-769-5p; hsa-miR-98-5p
Pathways (miRWalk)	hsa05212 Pancreatic cancer	overrepresented	0.0402833	22.8343	32	hsa-let-7a-5p; hsa-let-7c-5p; hsa-let-7e-5p; hsa-let-7f-5p; hsa-miR-106b-5p; hsa-miR-125a-5p; hsa-miR-134-5p; hsa-miR-142-3p; hsa-miR-143-3p; hsa-miR-145-5p; hsa-miR-150-5p; hsa-miR-152-3p; hsa-miR-155-5p; hsa-miR-181b-5p; hsa-miR-186-5p; hsa-miR-191-5p; hsa-miR-199b-5p; hsa-miR-223-3p; hsa-miR-22-3p; hsa-miR-25-3p; hsa-miR-27a-3p; hsa-miR-30e-5p; hsa-miR-330-5p; hsa-miR-361-5p; hsa-miR-378a-5p; …
Pathways (miRWalk)	hsa04010 MAPK signaling pathway	overrepresented	0.0402833	24.8104	34	hsa-let-7a-5p; hsa-let-7c-5p; hsa-let-7e-5p; hsa-let-7f-5p; hsa-miR-106b-5p; hsa-miR-125a-5p; hsa-miR-142-3p; hsa-miR-143-3p; hsa-miR-145-5p; hsa-miR-148a-3p; hsa-miR-150-5p; hsa-miR-151a-5p; hsa-miR-155-5p; hsa-miR-181b-5p; hsa-miR-186-5p; hsa-miR-191-5p; hsa-miR-223-3p; hsa-miR-22-3p; hsa-miR-23a-3p; hsa-miR-25-3p; hsa-miR-27a-3p; hsa-miR-30e-5p; hsa-miR-330-5p; hsa-miR-361-5p; hsa-miR-370-3p; …
Pathways (miRWalk)	WP707 DNA damage response	overrepresented	0.0418385	22.9441	32	hsa-let-7a-5p; hsa-let-7c-5p; hsa-let-7e-5p; hsa-let-7f-5p; hsa-miR-106b-5p; hsa-miR-125a-5p; hsa-miR-142-3p; hsa-miR-143-3p; hsa-miR-145-5p; hsa-miR-148a-3p; hsa-miR-150-5p; hsa-miR-155-5p; hsa-miR-181b-5p; hsa-miR-186-5p; hsa-miR-191-5p; hsa-miR-223-3p; hsa-miR-22-3p; hsa-miR-25-3p; hsa-miR-27a-3p; hsa-miR-340-5p; hsa-miR-342-5p; hsa-miR-345-5p; hsa-miR-361-5p; hsa-miR-451a; hsa-miR-484; hsa-mi…
Pathways (miRWalk)	WP410 Diurnally regulated genes with circadian orthologs	overrepresented	0.0423016	10.4291	18	hsa-let-7a-5p; hsa-let-7c-5p; hsa-let-7f-5p; hsa-miR-106b-5p; hsa-miR-125a-5p; hsa-miR-142-3p; hsa-miR-145-5p; hsa-miR-148a-3p; hsa-miR-151a-5p; hsa-miR-155-5p; hsa-miR-186-5p; hsa-miR-25-3p; hsa-miR-340-5p; hsa-miR-342-5p; hsa-miR-484; hsa-miR-505-3p; hsa-miR-7-5p; hsa-miR-98-5p
Pathways (miRWalk)	P04373 5HT1 type receptor mediated signaling pathway	overrepresented	0.0430004	5.81836	12	hsa-let-7e-5p; hsa-miR-148a-3p; hsa-miR-155-5p; hsa-miR-186-5p; hsa-miR-22-3p; hsa-miR-23a-3p; hsa-miR-27a-3p; hsa-miR-30e-5p; hsa-miR-484; hsa-miR-505-3p; hsa-miR-7-5p; hsa-miR-98-5p
Pathways (miRWalk)	WP384 Apoptosis Modulation by HSP70	overrepresented	0.0452418	5.15968	11	hsa-let-7a-5p; hsa-let-7e-5p; hsa-miR-106b-5p; hsa-miR-125a-5p; hsa-miR-148a-3p; hsa-miR-155-5p; hsa-miR-361-5p; hsa-miR-484; hsa-miR-504-5p; hsa-miR-7-5p; hsa-miR-98-5p
Pathways (miRWalk)	hsa04640 Hematopoietic cell lineage	overrepresented	0.0452418	7.35529	14	hsa-let-7a-5p; hsa-miR-106b-5p; hsa-miR-125a-5p; hsa-miR-150-5p; hsa-miR-155-5p; hsa-miR-186-5p; hsa-miR-191-5p; hsa-miR-22-3p; hsa-miR-23a-3p; hsa-miR-454-5p; hsa-miR-484; hsa-miR-505-3p; hsa-miR-769-5p; hsa-miR-98-5p
Pathways (miRWalk)	hsa04910 Insulin signaling pathway	overrepresented	0.0452418	19.3214	28	hsa-let-7a-5p; hsa-let-7c-5p; hsa-let-7e-5p; hsa-miR-106b-5p; hsa-miR-125a-5p; hsa-miR-143-3p; hsa-miR-145-5p; hsa-miR-148a-3p; hsa-miR-152-3p; hsa-miR-155-5p; hsa-miR-181b-5p; hsa-miR-186-5p; hsa-miR-191-5p; hsa-miR-223-3p; hsa-miR-22-3p; hsa-miR-23a-3p; hsa-miR-25-3p; hsa-miR-27a-3p; hsa-miR-30e-5p; hsa-miR-330-5p; hsa-miR-378a-5p; hsa-miR-451a; hsa-miR-484; hsa-miR-505-3p; hsa-miR-7-5p; hsa-mi…
Pathways (miRWalk)	WP500 Glycogen Metabolism	overrepresented	0.0483765	6.69661	13	hsa-let-7a-5p; hsa-let-7c-5p; hsa-let-7e-5p; hsa-miR-106b-5p; hsa-miR-125a-5p; hsa-miR-142-3p; hsa-miR-155-5p; hsa-miR-191-5p; hsa-miR-25-3p; hsa-miR-484; hsa-miR-7-5p; hsa-miR-941; hsa-miR-98-5p
Pathways (miRWalk)	WP395 IL 4 signaling pathway	overrepresented	0.0483765	14.0519	22	hsa-let-7a-5p; hsa-let-7e-5p; hsa-miR-106b-5p; hsa-miR-143-3p; hsa-miR-145-5p; hsa-miR-148a-3p; hsa-miR-150-5p; hsa-miR-152-3p; hsa-miR-155-5p; hsa-miR-181b-5p; hsa-miR-186-5p; hsa-miR-193a-5p; hsa-miR-223-3p; hsa-miR-23a-3p; hsa-miR-25-3p; hsa-miR-30e-5p; hsa-miR-330-5p; hsa-miR-451a; hsa-miR-484; hsa-miR-7-5p; hsa-miR-769-5p; hsa-miR-98-5p
Pathways (miRWalk)	P00016 Cytoskeletal regulation by Rho GTPase	overrepresented	0.0483765	14.9301	23	hsa-let-7a-5p; hsa-let-7c-5p; hsa-let-7e-5p; hsa-miR-106b-5p; hsa-miR-1227-3p; hsa-miR-125a-5p; hsa-miR-1292-5p; hsa-miR-142-3p; hsa-miR-145-5p; hsa-miR-155-5p; hsa-miR-186-5p; hsa-miR-223-3p; hsa-miR-22-3p; hsa-miR-23a-3p; hsa-miR-25-3p; hsa-miR-330-5p; hsa-miR-340-5p; hsa-miR-361-5p; hsa-miR-484; hsa-miR-505-3p; hsa-miR-7-5p; hsa-miR-941; hsa-miR-98-5p
Pathways (miRWalk)	hsa05215 Prostate cancer	overrepresented	0.0483765	26.2375	35	hsa-let-7a-5p; hsa-let-7c-5p; hsa-let-7e-5p; hsa-let-7f-5p; hsa-miR-106b-5p; hsa-miR-125a-5p; hsa-miR-143-3p; hsa-miR-145-5p; hsa-miR-148a-3p; hsa-miR-150-5p; hsa-miR-152-3p; hsa-miR-155-5p; hsa-miR-181b-5p; hsa-miR-186-5p; hsa-miR-191-5p; hsa-miR-199b-5p; hsa-miR-223-3p; hsa-miR-22-3p; hsa-miR-23a-3p; hsa-miR-25-3p; hsa-miR-27a-3p; hsa-miR-30e-5p; hsa-miR-330-5p; hsa-miR-342-5p; hsa-miR-345-5p; …
Pathways (miRWalk)	hsa00620 Pyruvate metabolism	overrepresented	0.0485049	9.11178	16	hsa-let-7a-5p; hsa-let-7c-5p; hsa-let-7f-5p; hsa-miR-125a-5p; hsa-miR-155-5p; hsa-miR-186-5p; hsa-miR-191-5p; hsa-miR-22-3p; hsa-miR-23a-3p; hsa-miR-25-3p; hsa-miR-27a-3p; hsa-miR-342-5p; hsa-miR-484; hsa-miR-7-5p; hsa-miR-769-5p; hsa-miR-98-5p
Pathways (miRWalk)	hsa05014 Amyotrophic lateral sclerosis ALS	overrepresented	0.0485049	12.4052	20	hsa-let-7a-5p; hsa-let-7c-5p; hsa-let-7e-5p; hsa-miR-106b-5p; hsa-miR-125a-5p; hsa-miR-142-3p; hsa-miR-143-3p; hsa-miR-145-5p; hsa-miR-148a-3p; hsa-miR-150-5p; hsa-miR-155-5p; hsa-miR-181b-5p; hsa-miR-25-3p; hsa-miR-27a-3p; hsa-miR-330-5p; hsa-miR-361-5p; hsa-miR-451a; hsa-miR-484; hsa-miR-504-5p; hsa-miR-7-5p
Pathways (miRWalk)	WP536 Calcium Regulation in the Cardiac Cell	overrepresented	0.0485049	14.1617	22	hsa-let-7a-5p; hsa-let-7c-5p; hsa-let-7e-5p; hsa-let-7f-5p; hsa-miR-142-3p; hsa-miR-148a-3p; hsa-miR-155-5p; hsa-miR-186-5p; hsa-miR-22-3p; hsa-miR-23a-3p; hsa-miR-25-3p; hsa-miR-27a-3p; hsa-miR-30e-5p; hsa-miR-330-5p; hsa-miR-340-5p; hsa-miR-361-5p; hsa-miR-378a-5p; hsa-miR-484; hsa-miR-505-3p; hsa-miR-7-5p; hsa-miR-941; hsa-miR-98-5p
Pathways (miRWalk)	hsa04210 Apoptosis	overrepresented	0.0485049	16.7964	25	hsa-let-7a-5p; hsa-let-7c-5p; hsa-let-7e-5p; hsa-miR-106b-5p; hsa-miR-125a-5p; hsa-miR-143-3p; hsa-miR-145-5p; hsa-miR-148a-3p; hsa-miR-150-5p; hsa-miR-155-5p; hsa-miR-181b-5p; hsa-miR-191-5p; hsa-miR-223-3p; hsa-miR-22-3p; hsa-miR-25-3p; hsa-miR-27a-3p; hsa-miR-30e-5p; hsa-miR-330-5p; hsa-miR-340-5p; hsa-miR-361-5p; hsa-miR-451a; hsa-miR-484; hsa-miR-504-5p; hsa-miR-7-5p; hsa-miR-98-5p
Pathways (miRWalk)	WP481 Insulin Signaling	overrepresented	0.0485049	20.5289	29	hsa-let-7a-5p; hsa-let-7c-5p; hsa-let-7e-5p; hsa-miR-106b-5p; hsa-miR-125a-5p; hsa-miR-142-3p; hsa-miR-143-3p; hsa-miR-145-5p; hsa-miR-148a-3p; hsa-miR-152-3p; hsa-miR-155-5p; hsa-miR-181b-5p; hsa-miR-186-5p; hsa-miR-191-5p; hsa-miR-223-3p; hsa-miR-22-3p; hsa-miR-23a-3p; hsa-miR-25-3p; hsa-miR-27a-3p; hsa-miR-30e-5p; hsa-miR-330-5p; hsa-miR-370-3p; hsa-miR-451a; hsa-miR-484; hsa-miR-503-5p; hsa-m…
Pathways (miRWalk)	hsa03022 Basal transcription factors	overrepresented	0.0489647	5.37924	11	hsa-let-7a-5p; hsa-let-7c-5p; hsa-let-7e-5p; hsa-let-7f-5p; hsa-miR-106b-5p; hsa-miR-155-5p; hsa-miR-181b-5p; hsa-miR-361-5p; hsa-miR-484; hsa-miR-7-5p; hsa-miR-98-5p
Pathways (miRWalk)	WP474 Endochondral Ossification	overrepresented	0.0489647	16.0279	24	hsa-let-7a-5p; hsa-let-7c-5p; hsa-let-7e-5p; hsa-miR-106b-5p; hsa-miR-125a-5p; hsa-miR-134-5p; hsa-miR-143-3p; hsa-miR-145-5p; hsa-miR-150-5p; hsa-miR-152-3p; hsa-miR-155-5p; hsa-miR-181b-5p; hsa-miR-186-5p; hsa-miR-223-3p; hsa-miR-22-3p; hsa-miR-25-3p; hsa-miR-27a-3p; hsa-miR-361-5p; hsa-miR-451a; hsa-miR-484; hsa-miR-503-5p; hsa-miR-504-5p; hsa-miR-7-5p; hsa-miR-98-5p
Pathways (miRWalk)	WP1984 Integrated Breast Cancer Pathway	overrepresented	0.0489647	17.7844	26	hsa-let-7a-5p; hsa-let-7e-5p; hsa-let-7f-5p; hsa-miR-106b-5p; hsa-miR-125a-5p; hsa-miR-134-5p; hsa-miR-143-3p; hsa-miR-145-5p; hsa-miR-148a-3p; hsa-miR-150-5p; hsa-miR-152-3p; hsa-miR-155-5p; hsa-miR-181b-5p; hsa-miR-186-5p; hsa-miR-223-3p; hsa-miR-22-3p; hsa-miR-23a-3p; hsa-miR-25-3p; hsa-miR-27a-3p; hsa-miR-361-5p; hsa-miR-484; hsa-miR-503-5p; hsa-miR-504-5p; hsa-miR-7-5p; hsa-miR-769-5p; hsa-m…
Pathways (miRWalk)	WP51 Regulation of Actin Cytoskeleton	overrepresented	0.0489647	18.7725	27	hsa-let-7a-5p; hsa-let-7c-5p; hsa-let-7e-5p; hsa-miR-106b-5p; hsa-miR-1227-3p; hsa-miR-125a-5p; hsa-miR-142-3p; hsa-miR-143-3p; hsa-miR-145-5p; hsa-miR-148a-3p; hsa-miR-155-5p; hsa-miR-181b-5p; hsa-miR-186-5p; hsa-miR-191-5p; hsa-miR-22-3p; hsa-miR-23a-3p; hsa-miR-25-3p; hsa-miR-27a-3p; hsa-miR-361-5p; hsa-miR-378a-5p; hsa-miR-484; hsa-miR-503-5p; hsa-miR-505-3p; hsa-miR-7-5p; hsa-miR-769-5p; hsa…
Pathways (miRWalk)	hsa04062 Chemokine signaling pathway	overrepresented	0.0489647	19.6507	28	hsa-let-7a-5p; hsa-let-7c-5p; hsa-let-7e-5p; hsa-miR-106b-5p; hsa-miR-125a-5p; hsa-miR-142-3p; hsa-miR-143-3p; hsa-miR-145-5p; hsa-miR-148a-3p; hsa-miR-150-5p; hsa-miR-155-5p; hsa-miR-186-5p; hsa-miR-191-5p; hsa-miR-223-3p; hsa-miR-22-3p; hsa-miR-23a-3p; hsa-miR-25-3p; hsa-miR-27a-3p; hsa-miR-30e-5p; hsa-miR-330-5p; hsa-miR-361-5p; hsa-miR-378a-5p; hsa-miR-451a; hsa-miR-484; hsa-miR-7-5p; hsa-miR…
Pathways (miRWalk)	WP710 DNA damage response only ATM dependent	overrepresented	0.0489647	24.481	33	hsa-let-7a-5p; hsa-let-7c-5p; hsa-let-7e-5p; hsa-let-7f-5p; hsa-miR-106b-5p; hsa-miR-125a-5p; hsa-miR-142-3p; hsa-miR-143-3p; hsa-miR-145-5p; hsa-miR-148a-3p; hsa-miR-150-5p; hsa-miR-152-3p; hsa-miR-155-5p; hsa-miR-181b-5p; hsa-miR-186-5p; hsa-miR-193a-5p; hsa-miR-199b-5p; hsa-miR-22-3p; hsa-miR-23a-3p; hsa-miR-25-3p; hsa-miR-26b-3p; hsa-miR-27a-3p; hsa-miR-330-5p; hsa-miR-340-5p; hsa-miR-345-5p;…
Pathways (miRWalk)	WP28 Selenium Metabolism and Selenoproteins	overrepresented	0.0490609	6.1477	12	hsa-let-7a-5p; hsa-let-7e-5p; hsa-miR-106b-5p; hsa-miR-125a-5p; hsa-miR-155-5p; hsa-miR-186-5p; hsa-miR-223-3p; hsa-miR-27a-3p; hsa-miR-30e-5p; hsa-miR-484; hsa-miR-504-5p; hsa-miR-7-5p
Pathways (miRWalk)	hsa00640 Propanoate metabolism	overrepresented	0.0490609	6.91617	13	hsa-let-7a-5p; hsa-let-7c-5p; hsa-let-7f-5p; hsa-miR-152-3p; hsa-miR-155-5p; hsa-miR-186-5p; hsa-miR-191-5p; hsa-miR-23a-3p; hsa-miR-25-3p; hsa-miR-27a-3p; hsa-miR-484; hsa-miR-7-5p; hsa-miR-98-5p
Pathways (miRWalk)	P00043 Muscarinic acetylcholine receptor 2 and 4 signaling pathway	overrepresented	0.0490609	7.68463	14	hsa-let-7e-5p; hsa-miR-148a-3p; hsa-miR-155-5p; hsa-miR-186-5p; hsa-miR-22-3p; hsa-miR-23a-3p; hsa-miR-25-3p; hsa-miR-27a-3p; hsa-miR-30e-5p; hsa-miR-330-5p; hsa-miR-484; hsa-miR-505-3p; hsa-miR-7-5p; hsa-miR-98-5p
Pathways (miRWalk)	hsa05410 Hypertrophic cardiomyopathy HCM	overrepresented	0.0490609	11.7465	19	hsa-let-7a-5p; hsa-let-7c-5p; hsa-let-7e-5p; hsa-let-7f-5p; hsa-miR-1227-3p; hsa-miR-125a-5p; hsa-miR-142-3p; hsa-miR-145-5p; hsa-miR-155-5p; hsa-miR-186-5p; hsa-miR-25-3p; hsa-miR-27a-3p; hsa-miR-30e-5p; hsa-miR-340-5p; hsa-miR-361-5p; hsa-miR-484; hsa-miR-7-5p; hsa-miR-769-5p; hsa-miR-98-5p
Pathways (miRWalk)	WP673 ErbB signaling pathway	overrepresented	0.0490609	17.016	25	hsa-let-7a-5p; hsa-let-7c-5p; hsa-let-7e-5p; hsa-let-7f-5p; hsa-miR-106b-5p; hsa-miR-125a-5p; hsa-miR-143-3p; hsa-miR-145-5p; hsa-miR-152-3p; hsa-miR-155-5p; hsa-miR-181b-5p; hsa-miR-186-5p; hsa-miR-199b-5p; hsa-miR-22-3p; hsa-miR-27a-3p; hsa-miR-330-5p; hsa-miR-345-5p; hsa-miR-451a; hsa-miR-484; hsa-miR-503-5p; hsa-miR-505-3p; hsa-miR-7-5p; hsa-miR-769-5p; hsa-miR-942-5p; hsa-miR-98-5p
Pathways (miRWalk)	hsa04530 Tight junction	overrepresented	0.0490609	19.7605	28	hsa-let-7a-5p; hsa-let-7c-5p; hsa-let-7e-5p; hsa-miR-106b-5p; hsa-miR-1227-3p; hsa-miR-125a-5p; hsa-miR-142-3p; hsa-miR-143-3p; hsa-miR-145-5p; hsa-miR-148a-3p; hsa-miR-155-5p; hsa-miR-181b-5p; hsa-miR-186-5p; hsa-miR-223-3p; hsa-miR-22-3p; hsa-miR-23a-3p; hsa-miR-25-3p; hsa-miR-30e-5p; hsa-miR-340-5p; hsa-miR-361-5p; hsa-miR-378a-5p; hsa-miR-451a; hsa-miR-484; hsa-miR-505-3p; hsa-miR-7-5p; hsa-m…
Pathways (miRWalk)	hsa05211 Renal cell carcinoma	overrepresented	0.0490609	19.7605	28	hsa-let-7a-5p; hsa-let-7c-5p; hsa-let-7e-5p; hsa-miR-106b-5p; hsa-miR-125a-5p; hsa-miR-134-5p; hsa-miR-142-3p; hsa-miR-143-3p; hsa-miR-145-5p; hsa-miR-150-5p; hsa-miR-152-3p; hsa-miR-155-5p; hsa-miR-181b-5p; hsa-miR-186-5p; hsa-miR-191-5p; hsa-miR-199b-5p; hsa-miR-23a-3p; hsa-miR-25-3p; hsa-miR-340-5p; hsa-miR-361-5p; hsa-miR-378a-5p; hsa-miR-451a; hsa-miR-484; hsa-miR-503-5p; hsa-miR-504-5p; hsa…

## Sheet: Diseases (HMDD2)
Category	Subcategory	Enrichment	P-value	expected	observed	miRNAs/precursors
Diseases (HMDD2)	Carcinoma, Hepatocellular	overrepresented	0.00645814	22.0971	36	hsa-let-7c; hsa-let-7e; hsa-let-7f-1; hsa-mir-106b; hsa-mir-1249; hsa-mir-125a; hsa-mir-134; hsa-mir-142; hsa-mir-145; hsa-mir-148a; hsa-mir-150; hsa-mir-151a; hsa-mir-152; hsa-mir-155; hsa-mir-16-2; hsa-mir-191; hsa-mir-193a; hsa-mir-199b; hsa-mir-22; hsa-mir-223; hsa-mir-23a; hsa-mir-25; hsa-mir-27a; hsa-mir-323b; hsa-mir-330; hsa-mir-345; hsa-mir-361; hsa-mir-362; hsa-mir-370; hsa-mir-378a; hs…
Diseases (HMDD2)	Carcinoma, Non-Small-Cell Lung	overrepresented	0.00645814	9.98787	21	hsa-mir-125a; hsa-mir-134; hsa-mir-143; hsa-mir-145; hsa-mir-148a; hsa-mir-150; hsa-mir-151a; hsa-mir-155; hsa-mir-16-2; hsa-mir-186; hsa-mir-193a; hsa-mir-199b; hsa-mir-223; hsa-mir-27a; hsa-mir-30e; hsa-mir-345; hsa-mir-361; hsa-mir-378a; hsa-mir-451a; hsa-mir-485; hsa-mir-98
Diseases (HMDD2)	Hepatoblastoma	overrepresented	0.00645814	0.618718	5	hsa-mir-125a; hsa-mir-145; hsa-mir-148a; hsa-mir-150; hsa-mir-199b
Diseases (HMDD2)	Muscular Disorders, Atrophic	overrepresented	0.00645814	4.5078	13	hsa-let-7c; hsa-let-7e; hsa-mir-125a; hsa-mir-143; hsa-mir-145; hsa-mir-148a; hsa-mir-151a; hsa-mir-155; hsa-mir-199b; hsa-mir-22; hsa-mir-223; hsa-mir-362; hsa-mir-501
Diseases (HMDD2)	Polycythemia Vera	overrepresented	0.00645814	0.97227	6	hsa-mir-150; hsa-mir-155; hsa-mir-16-2; hsa-mir-26b; hsa-mir-378a; hsa-mir-451a
Diseases (HMDD2)	Leukemia, Myeloid, Acute	overrepresented	0.00964772	6.7175	16	hsa-let-7c; hsa-let-7e; hsa-let-7f-1; hsa-mir-142; hsa-mir-143; hsa-mir-145; hsa-mir-150; hsa-mir-155; hsa-mir-193a; hsa-mir-199b; hsa-mir-223; hsa-mir-25; hsa-mir-27a; hsa-mir-342; hsa-mir-370; hsa-mir-98
Diseases (HMDD2)	Heart Failure	overrepresented	0.00994208	12.1092	23	hsa-let-7c; hsa-let-7e; hsa-let-7f-1; hsa-mir-106b; hsa-mir-125a; hsa-mir-142; hsa-mir-145; hsa-mir-148a; hsa-mir-150; hsa-mir-155; hsa-mir-16-2; hsa-mir-186; hsa-mir-199b; hsa-mir-22; hsa-mir-223; hsa-mir-23a; hsa-mir-26b; hsa-mir-27a; hsa-mir-30e; hsa-mir-330; hsa-mir-340; hsa-mir-342; hsa-mir-98
Diseases (HMDD2)	Adenoviridae Infections	overrepresented	0.0142084	6.45234	15	hsa-let-7e; hsa-mir-148a; hsa-mir-150; hsa-mir-191; hsa-mir-25; hsa-mir-26b; hsa-mir-27a; hsa-mir-342; hsa-mir-345; hsa-mir-362; hsa-mir-378a; hsa-mir-454; hsa-mir-505; hsa-mir-582; hsa-mir-942
Diseases (HMDD2)	Colorectal Neoplasms	overrepresented	0.0142084	15.1144	26	hsa-let-7c; hsa-let-7e; hsa-mir-142; hsa-mir-143; hsa-mir-145; hsa-mir-148a; hsa-mir-150; hsa-mir-152; hsa-mir-155; hsa-mir-16-2; hsa-mir-186; hsa-mir-193a; hsa-mir-199b; hsa-mir-22; hsa-mir-23a; hsa-mir-25; hsa-mir-26b; hsa-mir-27a; hsa-mir-330; hsa-mir-340; hsa-mir-342; hsa-mir-345; hsa-mir-362; hsa-mir-378a; hsa-mir-451a; hsa-mir-454
Diseases (HMDD2)	Melanoma	overrepresented	0.0190112	14.5841	25	hsa-let-7c; hsa-let-7e; hsa-let-7f-1; hsa-mir-106b; hsa-mir-1249; hsa-mir-125a; hsa-mir-142; hsa-mir-143; hsa-mir-145; hsa-mir-148a; hsa-mir-151a; hsa-mir-155; hsa-mir-16-2; hsa-mir-186; hsa-mir-191; hsa-mir-193a; hsa-mir-22; hsa-mir-25; hsa-mir-30e; hsa-mir-330; hsa-mir-342; hsa-mir-361; hsa-mir-362; hsa-mir-378a; hsa-mir-501
Diseases (HMDD2)	Asthma	overrepresented	0.0192557	1.85615	7	hsa-let-7c; hsa-let-7e; hsa-let-7f-1; hsa-mir-148a; hsa-mir-152; hsa-mir-155; hsa-mir-485
Diseases (HMDD2)	Hypertrophy	overrepresented	0.0192557	2.38648	8	hsa-let-7c; hsa-let-7e; hsa-let-7f-1; hsa-mir-142; hsa-mir-155; hsa-mir-23a; hsa-mir-26b; hsa-mir-98
Diseases (HMDD2)	Lung Neoplasms	overrepresented	0.0192557	13.8769	24	hsa-let-7c; hsa-let-7e; hsa-let-7f-1; hsa-mir-125a; hsa-mir-134; hsa-mir-142; hsa-mir-143; hsa-mir-145; hsa-mir-148a; hsa-mir-150; hsa-mir-155; hsa-mir-186; hsa-mir-191; hsa-mir-193a; hsa-mir-199b; hsa-mir-22; hsa-mir-223; hsa-mir-23a; hsa-mir-25; hsa-mir-26b; hsa-mir-27a; hsa-mir-30e; hsa-mir-330; hsa-mir-98
Diseases (HMDD2)	Endometriosis	overrepresented	0.0196436	6.18718	14	hsa-let-7c; hsa-let-7e; hsa-let-7f-1; hsa-mir-125a; hsa-mir-142; hsa-mir-143; hsa-mir-145; hsa-mir-150; hsa-mir-193a; hsa-mir-22; hsa-mir-223; hsa-mir-23a; hsa-mir-485; hsa-mir-504
Diseases (HMDD2)	Neoplasms	overrepresented	0.0198101	11.5789	21	hsa-let-7c; hsa-let-7e; hsa-let-7f-1; hsa-mir-106b; hsa-mir-125a; hsa-mir-143; hsa-mir-145; hsa-mir-150; hsa-mir-151a; hsa-mir-155; hsa-mir-16-2; hsa-mir-191; hsa-mir-199b; hsa-mir-22; hsa-mir-25; hsa-mir-27a; hsa-mir-30e; hsa-mir-370; hsa-mir-378a; hsa-mir-451a; hsa-mir-98
Diseases (HMDD2)	Gastric Neoplasms	overrepresented	0.0297223	0.353553	3	hsa-mir-148a; hsa-mir-23a; hsa-mir-370
Diseases (HMDD2)	Esophageal Neoplasms	overrepresented	0.0319956	7.33622	15	hsa-let-7c; hsa-mir-143; hsa-mir-145; hsa-mir-148a; hsa-mir-150; hsa-mir-155; hsa-mir-193a; hsa-mir-22; hsa-mir-223; hsa-mir-25; hsa-mir-27a; hsa-mir-342; hsa-mir-451a; hsa-mir-454; hsa-mir-98
Diseases (HMDD2)	Endometrial Neoplasms	overrepresented	0.049166	5.48007	12	hsa-let-7c; hsa-let-7e; hsa-let-7f-1; hsa-mir-142; hsa-mir-148a; hsa-mir-152; hsa-mir-155; hsa-mir-186; hsa-mir-193a; hsa-mir-199b; hsa-mir-27a; hsa-mir-378a

## Sheet: GeneOntology (miRWalk)
Category	Subcategory	Enrichment	P-value	expected	observed	miRNAs/precursors
Gene Ontology (miRWalk)	GO0005102 receptor binding	overrepresented	0.00150603	17.4	34	hsa-let-7a-5p; hsa-let-7c-5p; hsa-let-7e-5p; hsa-let-7f-1-3p; hsa-let-7f-5p; hsa-miR-106b-5p; hsa-miR-125a-5p; hsa-miR-142-3p; hsa-miR-143-3p; hsa-miR-145-5p; hsa-miR-148a-3p; hsa-miR-150-5p; hsa-miR-151a-5p; hsa-miR-152-3p; hsa-miR-155-5p; hsa-miR-181b-5p; hsa-miR-186-5p; hsa-miR-191-5p; hsa-miR-223-3p; hsa-miR-22-3p; hsa-miR-23a-3p; hsa-miR-25-3p; hsa-miR-27a-3p; hsa-miR-330-5p; hsa-miR-340-5p;…
Gene Ontology (miRWalk)	GO0005615 extracellular space	overrepresented	0.00150603	22.0807	40	hsa-let-7a-5p; hsa-let-7c-5p; hsa-let-7e-5p; hsa-let-7f-5p; hsa-miR-106b-5p; hsa-miR-125a-5p; hsa-miR-134-5p; hsa-miR-142-3p; hsa-miR-143-3p; hsa-miR-145-5p; hsa-miR-148a-3p; hsa-miR-150-5p; hsa-miR-152-3p; hsa-miR-155-5p; hsa-miR-181b-5p; hsa-miR-186-5p; hsa-miR-191-5p; hsa-miR-199b-5p; hsa-miR-223-3p; hsa-miR-22-3p; hsa-miR-23a-3p; hsa-miR-25-3p; hsa-miR-26b-3p; hsa-miR-27a-3p; hsa-miR-330-5p; …
Gene Ontology (miRWalk)	GO0048471 perinuclear region of cytoplasm	overrepresented	0.00150603	22.9965	40	hsa-let-7a-5p; hsa-let-7c-5p; hsa-let-7e-5p; hsa-let-7f-5p; hsa-miR-106b-5p; hsa-miR-125a-5p; hsa-miR-142-3p; hsa-miR-143-3p; hsa-miR-145-5p; hsa-miR-148a-3p; hsa-miR-150-5p; hsa-miR-151a-5p; hsa-miR-152-3p; hsa-miR-155-5p; hsa-miR-181b-5p; hsa-miR-186-5p; hsa-miR-191-5p; hsa-miR-199b-5p; hsa-miR-223-3p; hsa-miR-22-3p; hsa-miR-23a-3p; hsa-miR-25-3p; hsa-miR-27a-3p; hsa-miR-30e-5p; hsa-miR-330-5p;…
Gene Ontology (miRWalk)	GO0042803 protein homodimerization activity	overrepresented	0.00150603	23.5053	41	hsa-let-7a-5p; hsa-let-7c-5p; hsa-let-7e-5p; hsa-let-7f-5p; hsa-miR-106b-5p; hsa-miR-1227-3p; hsa-miR-125a-5p; hsa-miR-134-5p; hsa-miR-142-3p; hsa-miR-143-3p; hsa-miR-145-5p; hsa-miR-148a-3p; hsa-miR-150-5p; hsa-miR-152-3p; hsa-miR-155-5p; hsa-miR-181b-5p; hsa-miR-186-5p; hsa-miR-191-5p; hsa-miR-193a-5p; hsa-miR-199b-5p; hsa-miR-223-3p; hsa-miR-22-3p; hsa-miR-23a-3p; hsa-miR-25-3p; hsa-miR-27a-3p…
Gene Ontology (miRWalk)	GO0006355 regulation of transcription dna dependent	overrepresented	0.00150603	27.8807	45	hsa-let-7a-3p; hsa-let-7a-5p; hsa-let-7c-5p; hsa-let-7e-5p; hsa-let-7f-5p; hsa-miR-106b-5p; hsa-miR-125a-5p; hsa-miR-1292-5p; hsa-miR-134-5p; hsa-miR-142-3p; hsa-miR-143-3p; hsa-miR-145-5p; hsa-miR-148a-3p; hsa-miR-150-5p; hsa-miR-151a-5p; hsa-miR-152-3p; hsa-miR-155-5p; hsa-miR-181b-5p; hsa-miR-186-5p; hsa-miR-191-5p; hsa-miR-199b-5p; hsa-miR-223-3p; hsa-miR-22-3p; hsa-miR-23a-3p; hsa-miR-25-3p;…
Gene Ontology (miRWalk)	GO0003677 dna binding	overrepresented	0.00150603	32.0526	49	hsa-let-7a-3p; hsa-let-7a-5p; hsa-let-7c-5p; hsa-let-7e-5p; hsa-let-7f-5p; hsa-miR-106b-5p; hsa-miR-125a-5p; hsa-miR-1292-5p; hsa-miR-134-5p; hsa-miR-142-3p; hsa-miR-143-3p; hsa-miR-145-5p; hsa-miR-148a-3p; hsa-miR-150-5p; hsa-miR-151a-5p; hsa-miR-152-3p; hsa-miR-155-5p; hsa-miR-16-2-3p; hsa-miR-181b-5p; hsa-miR-186-5p; hsa-miR-193a-5p; hsa-miR-199b-5p; hsa-miR-223-3p; hsa-miR-22-3p; hsa-miR-23a-…
Gene Ontology (miRWalk)	GO0051436 negative regulation of ubiquitin protein ligase activity involved in mitotic cell cycle	overrepresented	0.00174361	10.786	25	hsa-let-7a-5p; hsa-let-7c-5p; hsa-let-7e-5p; hsa-miR-106b-5p; hsa-miR-1227-3p; hsa-miR-142-3p; hsa-miR-148a-3p; hsa-miR-155-5p; hsa-miR-181b-5p; hsa-miR-186-5p; hsa-miR-191-5p; hsa-miR-22-3p; hsa-miR-23a-3p; hsa-miR-25-3p; hsa-miR-26b-3p; hsa-miR-30e-5p; hsa-miR-340-5p; hsa-miR-342-5p; hsa-miR-361-5p; hsa-miR-378a-5p; hsa-miR-484; hsa-miR-7-5p; hsa-miR-769-5p; hsa-miR-941; hsa-miR-98-5p
Gene Ontology (miRWalk)	GO0051437 positive regulation of ubiquitin protein ligase activity involved in mitotic cell cycle	overrepresented	0.00174361	11.6	26	hsa-let-7a-5p; hsa-let-7c-5p; hsa-let-7e-5p; hsa-miR-106b-5p; hsa-miR-1227-3p; hsa-miR-142-3p; hsa-miR-148a-3p; hsa-miR-151a-5p; hsa-miR-155-5p; hsa-miR-181b-5p; hsa-miR-186-5p; hsa-miR-191-5p; hsa-miR-23a-3p; hsa-miR-25-3p; hsa-miR-26b-3p; hsa-miR-27a-3p; hsa-miR-30e-5p; hsa-miR-340-5p; hsa-miR-342-5p; hsa-miR-361-5p; hsa-miR-378a-5p; hsa-miR-484; hsa-miR-7-5p; hsa-miR-769-5p; hsa-miR-941; hsa-m…
Gene Ontology (miRWalk)	GO0051439 regulation of ubiquitin protein ligase activity involved in mitotic cell cycle	overrepresented	0.00174361	12.3123	27	hsa-let-7a-5p; hsa-let-7c-5p; hsa-let-7e-5p; hsa-miR-106b-5p; hsa-miR-1227-3p; hsa-miR-142-3p; hsa-miR-148a-3p; hsa-miR-151a-5p; hsa-miR-155-5p; hsa-miR-181b-5p; hsa-miR-186-5p; hsa-miR-191-5p; hsa-miR-22-3p; hsa-miR-23a-3p; hsa-miR-25-3p; hsa-miR-26b-3p; hsa-miR-27a-3p; hsa-miR-30e-5p; hsa-miR-340-5p; hsa-miR-342-5p; hsa-miR-361-5p; hsa-miR-378a-5p; hsa-miR-484; hsa-miR-7-5p; hsa-miR-769-5p; hsa…
Gene Ontology (miRWalk)	GO0006954 inflammatory response	overrepresented	0.00174361	14.5509	30	hsa-let-7a-5p; hsa-let-7c-5p; hsa-let-7e-5p; hsa-let-7f-5p; hsa-miR-106b-5p; hsa-miR-125a-5p; hsa-miR-142-3p; hsa-miR-143-3p; hsa-miR-145-5p; hsa-miR-148a-3p; hsa-miR-150-5p; hsa-miR-155-5p; hsa-miR-186-5p; hsa-miR-191-5p; hsa-miR-193a-5p; hsa-miR-199b-5p; hsa-miR-223-3p; hsa-miR-22-3p; hsa-miR-23a-3p; hsa-miR-25-3p; hsa-miR-27a-3p; hsa-miR-30e-5p; hsa-miR-342-5p; hsa-miR-451a; hsa-miR-454-5p; hs…
Gene Ontology (miRWalk)	GO0005576 extracellular region	overrepresented	0.00174361	24.5228	41	hsa-let-7a-5p; hsa-let-7c-5p; hsa-let-7e-5p; hsa-let-7f-5p; hsa-miR-106b-5p; hsa-miR-1227-3p; hsa-miR-1249-3p; hsa-miR-125a-5p; hsa-miR-1292-5p; hsa-miR-134-5p; hsa-miR-142-3p; hsa-miR-143-3p; hsa-miR-145-5p; hsa-miR-148a-3p; hsa-miR-150-5p; hsa-miR-155-5p; hsa-miR-181b-5p; hsa-miR-186-5p; hsa-miR-191-5p; hsa-miR-199b-5p; hsa-miR-22-3p; hsa-miR-23a-3p; hsa-miR-25-3p; hsa-miR-27a-3p; hsa-miR-30e-5…
Gene Ontology (miRWalk)	GO0000122 negative regulation of transcription from rna polymerase ii promoter	overrepresented	0.00174361	28.3895	45	hsa-let-7a-3p; hsa-let-7a-5p; hsa-let-7c-5p; hsa-let-7e-5p; hsa-let-7f-5p; hsa-miR-106b-5p; hsa-miR-125a-5p; hsa-miR-1292-5p; hsa-miR-134-5p; hsa-miR-143-3p; hsa-miR-145-5p; hsa-miR-148a-3p; hsa-miR-150-5p; hsa-miR-151a-5p; hsa-miR-152-3p; hsa-miR-155-5p; hsa-miR-16-2-3p; hsa-miR-181b-5p; hsa-miR-186-5p; hsa-miR-191-5p; hsa-miR-193a-5p; hsa-miR-199b-5p; hsa-miR-223-3p; hsa-miR-22-3p; hsa-miR-23a-…
Gene Ontology (miRWalk)	GO0005634 nucleus	overrepresented	0.00174361	45.1789	57	hsa-let-7a-3p; hsa-let-7a-5p; hsa-let-7c-5p; hsa-let-7e-5p; hsa-let-7f-1-3p; hsa-let-7f-5p; hsa-miR-106b-5p; hsa-miR-1227-3p; hsa-miR-1249-3p; hsa-miR-125a-5p; hsa-miR-1292-5p; hsa-miR-134-5p; hsa-miR-142-3p; hsa-miR-143-3p; hsa-miR-145-5p; hsa-miR-148a-3p; hsa-miR-150-5p; hsa-miR-151a-5p; hsa-miR-152-3p; hsa-miR-155-5p; hsa-miR-16-2-3p; hsa-miR-181b-5p; hsa-miR-186-5p; hsa-miR-191-5p; hsa-miR-19…
Gene Ontology (miRWalk)	GO0016071 mrna metabolic process	overrepresented	0.00196423	21.8772	38	hsa-let-7a-5p; hsa-let-7c-5p; hsa-let-7e-5p; hsa-let-7f-5p; hsa-miR-106b-5p; hsa-miR-1227-3p; hsa-miR-125a-5p; hsa-miR-142-3p; hsa-miR-143-3p; hsa-miR-145-5p; hsa-miR-148a-3p; hsa-miR-151a-5p; hsa-miR-155-5p; hsa-miR-181b-5p; hsa-miR-186-5p; hsa-miR-191-5p; hsa-miR-193a-5p; hsa-miR-199b-5p; hsa-miR-22-3p; hsa-miR-23a-3p; hsa-miR-25-3p; hsa-miR-25-5p; hsa-miR-27a-3p; hsa-miR-30e-5p; hsa-miR-330-5p…
Gene Ontology (miRWalk)	GO0031145 anaphase promoting complex dependent proteasomal ubiquitin dependent protein catabolic process	overrepresented	0.00200963	12.5158	27	hsa-let-7a-5p; hsa-let-7c-5p; hsa-let-7e-5p; hsa-miR-106b-5p; hsa-miR-1227-3p; hsa-miR-142-3p; hsa-miR-148a-3p; hsa-miR-151a-5p; hsa-miR-155-5p; hsa-miR-181b-5p; hsa-miR-186-5p; hsa-miR-191-5p; hsa-miR-22-3p; hsa-miR-23a-3p; hsa-miR-25-3p; hsa-miR-26b-3p; hsa-miR-27a-3p; hsa-miR-30e-5p; hsa-miR-340-5p; hsa-miR-342-5p; hsa-miR-361-5p; hsa-miR-378a-5p; hsa-miR-484; hsa-miR-7-5p; hsa-miR-769-5p; hsa…
Gene Ontology (miRWalk)	GO0004842 ubiquitin protein ligase activity	overrepresented	0.00202091	17.5018	33	hsa-let-7a-3p; hsa-let-7a-5p; hsa-let-7c-5p; hsa-let-7e-5p; hsa-let-7f-5p; hsa-miR-106b-5p; hsa-miR-1227-3p; hsa-miR-125a-5p; hsa-miR-142-3p; hsa-miR-143-3p; hsa-miR-145-5p; hsa-miR-151a-5p; hsa-miR-155-5p; hsa-miR-181b-5p; hsa-miR-186-5p; hsa-miR-191-5p; hsa-miR-25-3p; hsa-miR-26b-3p; hsa-miR-27a-3p; hsa-miR-30e-5p; hsa-miR-330-5p; hsa-miR-340-5p; hsa-miR-361-5p; hsa-miR-378a-5p; hsa-miR-451a; h…
Gene Ontology (miRWalk)	GO0000075 cell cycle checkpoint	overrepresented	0.00202091	21.0632	37	hsa-let-7a-5p; hsa-let-7c-5p; hsa-let-7e-5p; hsa-let-7f-5p; hsa-miR-106b-5p; hsa-miR-1227-3p; hsa-miR-125a-5p; hsa-miR-142-3p; hsa-miR-143-3p; hsa-miR-145-5p; hsa-miR-148a-3p; hsa-miR-150-5p; hsa-miR-155-5p; hsa-miR-181b-5p; hsa-miR-186-5p; hsa-miR-191-5p; hsa-miR-22-3p; hsa-miR-23a-3p; hsa-miR-25-3p; hsa-miR-26b-3p; hsa-miR-27a-3p; hsa-miR-30e-5p; hsa-miR-340-5p; hsa-miR-342-5p; hsa-miR-345-5p; …
Gene Ontology (miRWalk)	GO0030168 platelet activation	overrepresented	0.00205554	21.1649	37	hsa-let-7a-5p; hsa-let-7c-5p; hsa-let-7e-5p; hsa-let-7f-5p; hsa-miR-106b-5p; hsa-miR-125a-5p; hsa-miR-134-5p; hsa-miR-142-3p; hsa-miR-143-3p; hsa-miR-145-5p; hsa-miR-150-5p; hsa-miR-151a-5p; hsa-miR-155-5p; hsa-miR-186-5p; hsa-miR-191-5p; hsa-miR-199b-5p; hsa-miR-223-3p; hsa-miR-22-3p; hsa-miR-23a-3p; hsa-miR-25-3p; hsa-miR-27a-3p; hsa-miR-30e-5p; hsa-miR-330-5p; hsa-miR-340-5p; hsa-miR-342-5p; h…
Gene Ontology (miRWalk)	GO0016070 rna metabolic process	overrepresented	0.00205554	23.0982	39	hsa-let-7a-5p; hsa-let-7c-5p; hsa-let-7e-5p; hsa-let-7f-5p; hsa-miR-106b-5p; hsa-miR-1227-3p; hsa-miR-125a-5p; hsa-miR-142-3p; hsa-miR-143-3p; hsa-miR-145-5p; hsa-miR-148a-3p; hsa-miR-151a-5p; hsa-miR-155-5p; hsa-miR-181b-5p; hsa-miR-186-5p; hsa-miR-191-5p; hsa-miR-193a-5p; hsa-miR-199b-5p; hsa-miR-22-3p; hsa-miR-23a-3p; hsa-miR-25-3p; hsa-miR-25-5p; hsa-miR-27a-3p; hsa-miR-30e-5p; hsa-miR-330-5p…
Gene Ontology (miRWalk)	GO0001078 rna polymerase ii binding in negative regulation of transcription	overrepresented	0.00245099	6.51228	18	hsa-let-7a-5p; hsa-let-7c-5p; hsa-let-7e-5p; hsa-let-7f-5p; hsa-miR-155-5p; hsa-miR-181b-5p; hsa-miR-186-5p; hsa-miR-199b-5p; hsa-miR-223-3p; hsa-miR-22-3p; hsa-miR-23a-3p; hsa-miR-25-3p; hsa-miR-27a-3p; hsa-miR-370-3p; hsa-miR-484; hsa-miR-769-5p; hsa-miR-941; hsa-miR-98-5p
Gene Ontology (miRWalk)	GO0003774 motor activity	overrepresented	0.00245099	6.61404	18	hsa-let-7a-5p; hsa-let-7c-5p; hsa-let-7f-5p; hsa-miR-106b-5p; hsa-miR-125a-5p; hsa-miR-143-3p; hsa-miR-145-5p; hsa-miR-148a-3p; hsa-miR-155-5p; hsa-miR-181b-5p; hsa-miR-186-5p; hsa-miR-22-3p; hsa-miR-23a-3p; hsa-miR-25-3p; hsa-miR-27a-3p; hsa-miR-361-5p; hsa-miR-484; hsa-miR-505-3p
Gene Ontology (miRWalk)	GO0003743 translation initiation factor activity	overrepresented	0.00245099	9.87018	23	hsa-let-7a-5p; hsa-let-7c-5p; hsa-let-7e-5p; hsa-let-7f-5p; hsa-miR-106b-5p; hsa-miR-145-5p; hsa-miR-148a-3p; hsa-miR-151a-5p; hsa-miR-155-5p; hsa-miR-181b-5p; hsa-miR-186-5p; hsa-miR-191-5p; hsa-miR-25-3p; hsa-miR-27a-3p; hsa-miR-342-5p; hsa-miR-345-5p; hsa-miR-361-5p; hsa-miR-378a-5p; hsa-miR-484; hsa-miR-7-5p; hsa-miR-769-5p; hsa-miR-941; hsa-miR-98-5p
Gene Ontology (miRWalk)	GO0016607 nuclear speck	overrepresented	0.00245099	16.2807	31	hsa-let-7a-5p; hsa-let-7c-5p; hsa-let-7e-5p; hsa-let-7f-5p; hsa-miR-106b-5p; hsa-miR-125a-5p; hsa-miR-148a-3p; hsa-miR-151a-5p; hsa-miR-155-5p; hsa-miR-181b-5p; hsa-miR-186-5p; hsa-miR-199b-5p; hsa-miR-223-3p; hsa-miR-22-3p; hsa-miR-23a-3p; hsa-miR-25-3p; hsa-miR-27a-3p; hsa-miR-30e-5p; hsa-miR-330-5p; hsa-miR-340-5p; hsa-miR-342-5p; hsa-miR-345-5p; hsa-miR-361-5p; hsa-miR-378a-5p; hsa-miR-484; h…
Gene Ontology (miRWalk)	GO0006977 dna damage response signal transduction by p53 class mediator resulting in cell cycle arrest	overrepresented	0.00245099	16.8912	32	hsa-let-7a-5p; hsa-let-7c-5p; hsa-let-7e-5p; hsa-let-7f-5p; hsa-miR-106b-5p; hsa-miR-125a-5p; hsa-miR-142-3p; hsa-miR-143-3p; hsa-miR-145-5p; hsa-miR-148a-3p; hsa-miR-150-5p; hsa-miR-151a-5p; hsa-miR-155-5p; hsa-miR-181b-5p; hsa-miR-186-5p; hsa-miR-191-5p; hsa-miR-23a-3p; hsa-miR-25-3p; hsa-miR-27a-3p; hsa-miR-30e-5p; hsa-miR-340-5p; hsa-miR-342-5p; hsa-miR-345-5p; hsa-miR-361-5p; hsa-miR-378a-5p…
Gene Ontology (miRWalk)	GO0006413 translational initiation	overrepresented	0.00245099	17.9088	33	hsa-let-7a-5p; hsa-let-7c-5p; hsa-let-7e-5p; hsa-let-7f-5p; hsa-miR-106b-5p; hsa-miR-1227-3p; hsa-miR-125a-5p; hsa-miR-145-5p; hsa-miR-148a-3p; hsa-miR-155-5p; hsa-miR-181b-5p; hsa-miR-186-5p; hsa-miR-191-5p; hsa-miR-193a-5p; hsa-miR-22-3p; hsa-miR-23a-3p; hsa-miR-25-3p; hsa-miR-25-5p; hsa-miR-27a-3p; hsa-miR-30e-5p; hsa-miR-330-5p; hsa-miR-342-5p; hsa-miR-345-5p; hsa-miR-361-5p; hsa-miR-378a-5p;…
Gene Ontology (miRWalk)	GO0006412 translation	overrepresented	0.00245099	20.6561	36	hsa-let-7a-5p; hsa-let-7c-5p; hsa-let-7e-5p; hsa-let-7f-5p; hsa-miR-106b-5p; hsa-miR-1227-3p; hsa-miR-125a-5p; hsa-miR-142-3p; hsa-miR-143-3p; hsa-miR-145-5p; hsa-miR-148a-3p; hsa-miR-155-5p; hsa-miR-181b-5p; hsa-miR-186-5p; hsa-miR-191-5p; hsa-miR-193a-5p; hsa-miR-22-3p; hsa-miR-23a-3p; hsa-miR-25-3p; hsa-miR-25-5p; hsa-miR-27a-3p; hsa-miR-30e-5p; hsa-miR-330-5p; hsa-miR-342-5p; hsa-miR-345-5p; …
Gene Ontology (miRWalk)	GO0000166 nucleotide binding	overrepresented	0.00245099	21.5719	37	hsa-let-7a-5p; hsa-let-7c-5p; hsa-let-7e-5p; hsa-let-7f-1-3p; hsa-let-7f-5p; hsa-miR-106b-5p; hsa-miR-1249-3p; hsa-miR-125a-5p; hsa-miR-142-3p; hsa-miR-145-5p; hsa-miR-148a-3p; hsa-miR-151a-5p; hsa-miR-152-3p; hsa-miR-155-5p; hsa-miR-181b-5p; hsa-miR-186-5p; hsa-miR-191-5p; hsa-miR-22-3p; hsa-miR-23a-3p; hsa-miR-25-3p; hsa-miR-27a-3p; hsa-miR-30e-5p; hsa-miR-340-5p; hsa-miR-342-5p; hsa-miR-361-5p…
Gene Ontology (miRWalk)	GO0005794 golgi apparatus	overrepresented	0.00245099	24.4211	40	hsa-let-7a-5p; hsa-let-7c-5p; hsa-let-7e-5p; hsa-let-7f-5p; hsa-miR-106b-5p; hsa-miR-1227-3p; hsa-miR-125a-5p; hsa-miR-134-5p; hsa-miR-142-3p; hsa-miR-143-3p; hsa-miR-145-5p; hsa-miR-148a-3p; hsa-miR-151a-5p; hsa-miR-152-3p; hsa-miR-155-5p; hsa-miR-181b-5p; hsa-miR-186-5p; hsa-miR-191-5p; hsa-miR-223-3p; hsa-miR-22-3p; hsa-miR-23a-3p; hsa-miR-25-3p; hsa-miR-26b-3p; hsa-miR-27a-3p; hsa-miR-30e-5p;…
Gene Ontology (miRWalk)	GO0045893 positive regulation of transcription dna dependent	overrepresented	0.00245099	27.5754	43	hsa-let-7a-5p; hsa-let-7c-5p; hsa-let-7e-5p; hsa-let-7f-5p; hsa-miR-106b-5p; hsa-miR-1227-3p; hsa-miR-125a-5p; hsa-miR-134-5p; hsa-miR-142-3p; hsa-miR-143-3p; hsa-miR-145-5p; hsa-miR-148a-3p; hsa-miR-150-5p; hsa-miR-151a-5p; hsa-miR-155-5p; hsa-miR-181b-5p; hsa-miR-186-5p; hsa-miR-191-5p; hsa-miR-193a-5p; hsa-miR-199b-5p; hsa-miR-223-3p; hsa-miR-22-3p; hsa-miR-23a-3p; hsa-miR-25-3p; hsa-miR-27a-3…
Gene Ontology (miRWalk)	GO0030324 lung development	overrepresented	0.00249472	14.6526	29	hsa-let-7a-5p; hsa-let-7c-5p; hsa-let-7e-5p; hsa-let-7f-5p; hsa-miR-106b-5p; hsa-miR-125a-5p; hsa-miR-134-5p; hsa-miR-142-3p; hsa-miR-145-5p; hsa-miR-148a-3p; hsa-miR-150-5p; hsa-miR-155-5p; hsa-miR-181b-5p; hsa-miR-186-5p; hsa-miR-193a-5p; hsa-miR-199b-5p; hsa-miR-223-3p; hsa-miR-22-3p; hsa-miR-23a-3p; hsa-miR-25-3p; hsa-miR-27a-3p; hsa-miR-361-5p; hsa-miR-378a-5p; hsa-miR-484; hsa-miR-503-5p; h…
Gene Ontology (miRWalk)	GO0003779 actin binding	overrepresented	0.00289882	17.2982	32	hsa-let-7a-5p; hsa-let-7c-5p; hsa-let-7e-5p; hsa-let-7f-5p; hsa-miR-106b-5p; hsa-miR-125a-5p; hsa-miR-142-3p; hsa-miR-143-3p; hsa-miR-145-5p; hsa-miR-150-5p; hsa-miR-151a-5p; hsa-miR-155-5p; hsa-miR-181b-5p; hsa-miR-186-5p; hsa-miR-191-5p; hsa-miR-223-3p; hsa-miR-22-3p; hsa-miR-23a-3p; hsa-miR-25-3p; hsa-miR-27a-3p; hsa-miR-30e-5p; hsa-miR-330-5p; hsa-miR-361-5p; hsa-miR-378a-5p; hsa-miR-409-3p; …
Gene Ontology (miRWalk)	GO0007166 cell surface receptor signaling pathway	overrepresented	0.00296172	12.414	26	hsa-let-7a-5p; hsa-let-7c-5p; hsa-let-7e-5p; hsa-let-7f-5p; hsa-miR-106b-5p; hsa-miR-125a-5p; hsa-miR-142-3p; hsa-miR-143-3p; hsa-miR-145-5p; hsa-miR-148a-3p; hsa-miR-150-5p; hsa-miR-151a-5p; hsa-miR-155-5p; hsa-miR-186-5p; hsa-miR-199b-5p; hsa-miR-25-3p; hsa-miR-27a-3p; hsa-miR-340-5p; hsa-miR-361-5p; hsa-miR-378a-5p; hsa-miR-409-3p; hsa-miR-451a; hsa-miR-484; hsa-miR-7-5p; hsa-miR-769-5p; hsa-m…
Gene Ontology (miRWalk)	GO0005125 cytokine activity	overrepresented	0.00309708	14.0421	28	hsa-let-7a-5p; hsa-let-7e-5p; hsa-let-7f-5p; hsa-miR-106b-5p; hsa-miR-1227-3p; hsa-miR-125a-5p; hsa-miR-134-5p; hsa-miR-142-3p; hsa-miR-145-5p; hsa-miR-148a-3p; hsa-miR-150-5p; hsa-miR-155-5p; hsa-miR-186-5p; hsa-miR-191-5p; hsa-miR-223-3p; hsa-miR-22-3p; hsa-miR-330-5p; hsa-miR-361-5p; hsa-miR-409-3p; hsa-miR-451a; hsa-miR-454-5p; hsa-miR-484; hsa-miR-503-5p; hsa-miR-504-5p; hsa-miR-505-3p; hsa-…
Gene Ontology (miRWalk)	GO0005524 atp binding	overrepresented	0.00318231	33.5789	48	hsa-let-7a-5p; hsa-let-7c-5p; hsa-let-7e-5p; hsa-let-7f-5p; hsa-miR-106b-5p; hsa-miR-1227-3p; hsa-miR-125a-5p; hsa-miR-134-5p; hsa-miR-142-3p; hsa-miR-143-3p; hsa-miR-145-5p; hsa-miR-148a-3p; hsa-miR-150-5p; hsa-miR-151a-5p; hsa-miR-152-3p; hsa-miR-155-5p; hsa-miR-181b-5p; hsa-miR-186-5p; hsa-miR-191-5p; hsa-miR-199b-5p; hsa-miR-223-3p; hsa-miR-22-3p; hsa-miR-23a-3p; hsa-miR-25-3p; hsa-miR-25-5p;…
Gene Ontology (miRWalk)	GO0006457 protein folding	overrepresented	0.00322356	15.7719	30	hsa-let-7a-5p; hsa-let-7c-5p; hsa-let-7e-5p; hsa-miR-106b-5p; hsa-miR-1227-3p; hsa-miR-142-3p; hsa-miR-148a-3p; hsa-miR-151a-5p; hsa-miR-155-5p; hsa-miR-181b-5p; hsa-miR-186-5p; hsa-miR-191-5p; hsa-miR-223-3p; hsa-miR-22-3p; hsa-miR-23a-3p; hsa-miR-25-3p; hsa-miR-27a-3p; hsa-miR-30e-5p; hsa-miR-330-5p; hsa-miR-340-5p; hsa-miR-342-5p; hsa-miR-361-5p; hsa-miR-378a-5p; hsa-miR-484; hsa-miR-503-5p; h…
Gene Ontology (miRWalk)	GO0043065 positive regulation of apoptotic process	overrepresented	0.00322356	20.1474	35	hsa-let-7a-5p; hsa-let-7c-5p; hsa-let-7e-5p; hsa-let-7f-5p; hsa-miR-106b-5p; hsa-miR-125a-5p; hsa-miR-142-3p; hsa-miR-143-3p; hsa-miR-145-5p; hsa-miR-148a-3p; hsa-miR-150-5p; hsa-miR-151a-5p; hsa-miR-155-5p; hsa-miR-16-2-3p; hsa-miR-181b-5p; hsa-miR-186-5p; hsa-miR-191-5p; hsa-miR-193a-5p; hsa-miR-223-3p; hsa-miR-22-3p; hsa-miR-25-3p; hsa-miR-27a-3p; hsa-miR-330-5p; hsa-miR-340-5p; hsa-miR-342-5p…
Gene Ontology (miRWalk)	GO0005730 nucleolus	overrepresented	0.0032856	33.6807	48	hsa-let-7a-3p; hsa-let-7a-5p; hsa-let-7c-5p; hsa-let-7e-5p; hsa-let-7f-1-3p; hsa-let-7f-5p; hsa-miR-106b-5p; hsa-miR-1227-3p; hsa-miR-125a-5p; hsa-miR-134-5p; hsa-miR-142-3p; hsa-miR-143-3p; hsa-miR-145-5p; hsa-miR-148a-3p; hsa-miR-150-5p; hsa-miR-151a-5p; hsa-miR-152-3p; hsa-miR-155-5p; hsa-miR-181b-5p; hsa-miR-186-5p; hsa-miR-191-5p; hsa-miR-199b-5p; hsa-miR-223-3p; hsa-miR-22-3p; hsa-miR-23a-3…
Gene Ontology (miRWalk)	GO0032869 cellular response to insulin stimulus	overrepresented	0.00351084	11.0912	24	hsa-let-7a-5p; hsa-let-7c-5p; hsa-let-7e-5p; hsa-miR-106b-5p; hsa-miR-125a-5p; hsa-miR-143-3p; hsa-miR-145-5p; hsa-miR-148a-3p; hsa-miR-152-3p; hsa-miR-155-5p; hsa-miR-181b-5p; hsa-miR-186-5p; hsa-miR-199b-5p; hsa-miR-223-3p; hsa-miR-22-3p; hsa-miR-25-3p; hsa-miR-27a-3p; hsa-miR-451a; hsa-miR-484; hsa-miR-504-5p; hsa-miR-505-3p; hsa-miR-7-5p; hsa-miR-769-5p; hsa-miR-98-5p
Gene Ontology (miRWalk)	GO0042470 melanosome	overrepresented	0.00355247	15.0596	29	hsa-let-7a-5p; hsa-let-7c-5p; hsa-let-7e-5p; hsa-miR-106b-5p; hsa-miR-1227-3p; hsa-miR-125a-5p; hsa-miR-142-3p; hsa-miR-145-5p; hsa-miR-148a-3p; hsa-miR-151a-5p; hsa-miR-155-5p; hsa-miR-181b-5p; hsa-miR-186-5p; hsa-miR-191-5p; hsa-miR-223-3p; hsa-miR-22-3p; hsa-miR-23a-3p; hsa-miR-25-3p; hsa-miR-30e-5p; hsa-miR-340-5p; hsa-miR-345-5p; hsa-miR-361-5p; hsa-miR-378a-5p; hsa-miR-484; hsa-miR-503-5p; …
Gene Ontology (miRWalk)	GO0005783 endoplasmic reticulum	overrepresented	0.0035557	22.1825	37	hsa-let-7a-5p; hsa-let-7c-5p; hsa-let-7e-5p; hsa-let-7f-5p; hsa-miR-106b-5p; hsa-miR-125a-5p; hsa-miR-142-3p; hsa-miR-143-3p; hsa-miR-145-5p; hsa-miR-148a-3p; hsa-miR-150-5p; hsa-miR-155-5p; hsa-miR-181b-5p; hsa-miR-186-5p; hsa-miR-191-5p; hsa-miR-199b-5p; hsa-miR-223-3p; hsa-miR-22-3p; hsa-miR-23a-3p; hsa-miR-25-3p; hsa-miR-27a-3p; hsa-miR-30e-5p; hsa-miR-330-5p; hsa-miR-340-5p; hsa-miR-345-5p; …
Gene Ontology (miRWalk)	GO0008270 zinc ion binding	overrepresented	0.00366234	30.4246	45	hsa-let-7a-3p; hsa-let-7a-5p; hsa-let-7c-5p; hsa-let-7e-5p; hsa-let-7f-1-3p; hsa-let-7f-5p; hsa-miR-106b-5p; hsa-miR-1227-3p; hsa-miR-125a-5p; hsa-miR-142-3p; hsa-miR-143-3p; hsa-miR-145-5p; hsa-miR-148a-3p; hsa-miR-150-5p; hsa-miR-151a-5p; hsa-miR-152-3p; hsa-miR-155-5p; hsa-miR-16-2-3p; hsa-miR-181b-5p; hsa-miR-186-5p; hsa-miR-191-5p; hsa-miR-193a-5p; hsa-miR-223-3p; hsa-miR-22-3p; hsa-miR-23a-…
Gene Ontology (miRWalk)	GO0051262 protein tetramerization	overrepresented	0.00462732	7.73333	19	hsa-let-7a-5p; hsa-let-7c-5p; hsa-let-7e-5p; hsa-miR-106b-5p; hsa-miR-125a-5p; hsa-miR-145-5p; hsa-miR-150-5p; hsa-miR-152-3p; hsa-miR-155-5p; hsa-miR-181b-5p; hsa-miR-193a-5p; hsa-miR-223-3p; hsa-miR-22-3p; hsa-miR-25-3p; hsa-miR-27a-3p; hsa-miR-484; hsa-miR-504-5p; hsa-miR-7-5p; hsa-miR-98-5p
Gene Ontology (miRWalk)	GO0015031 protein transport	overrepresented	0.00462732	16.993	31	hsa-let-7a-5p; hsa-let-7c-5p; hsa-let-7e-5p; hsa-let-7f-5p; hsa-miR-106b-5p; hsa-miR-125a-5p; hsa-miR-142-3p; hsa-miR-143-3p; hsa-miR-148a-3p; hsa-miR-151a-5p; hsa-miR-155-5p; hsa-miR-181b-5p; hsa-miR-186-5p; hsa-miR-191-5p; hsa-miR-223-3p; hsa-miR-22-3p; hsa-miR-23a-3p; hsa-miR-25-3p; hsa-miR-27a-3p; hsa-miR-30e-5p; hsa-miR-330-5p; hsa-miR-340-5p; hsa-miR-345-5p; hsa-miR-361-5p; hsa-miR-378a-5p;…
Gene Ontology (miRWalk)	GO0005764 lysosome	overrepresented	0.00462856	12.1088	25	hsa-let-7a-5p; hsa-let-7c-5p; hsa-let-7e-5p; hsa-miR-106b-5p; hsa-miR-1227-3p; hsa-miR-125a-5p; hsa-miR-145-5p; hsa-miR-150-5p; hsa-miR-151a-5p; hsa-miR-155-5p; hsa-miR-181b-5p; hsa-miR-186-5p; hsa-miR-25-3p; hsa-miR-26b-3p; hsa-miR-27a-3p; hsa-miR-340-5p; hsa-miR-378a-5p; hsa-miR-451a; hsa-miR-484; hsa-miR-503-5p; hsa-miR-505-3p; hsa-miR-7-5p; hsa-miR-769-5p; hsa-miR-941; hsa-miR-98-5p
Gene Ontology (miRWalk)	GO0030529 ribonucleoprotein complex	overrepresented	0.00462856	17.9088	32	hsa-let-7a-5p; hsa-let-7c-5p; hsa-let-7e-5p; hsa-let-7f-5p; hsa-miR-106b-5p; hsa-miR-125a-5p; hsa-miR-1292-5p; hsa-miR-145-5p; hsa-miR-148a-3p; hsa-miR-151a-5p; hsa-miR-155-5p; hsa-miR-181b-5p; hsa-miR-186-5p; hsa-miR-191-5p; hsa-miR-199b-5p; hsa-miR-22-3p; hsa-miR-23a-3p; hsa-miR-25-3p; hsa-miR-30e-5p; hsa-miR-330-5p; hsa-miR-340-5p; hsa-miR-342-5p; hsa-miR-361-5p; hsa-miR-378a-5p; hsa-miR-484; …
Gene Ontology (miRWalk)	GO0008134 transcription factor binding	overrepresented	0.00491486	24.5228	39	hsa-let-7a-5p; hsa-let-7c-5p; hsa-let-7e-5p; hsa-let-7f-5p; hsa-miR-106b-5p; hsa-miR-125a-5p; hsa-miR-134-5p; hsa-miR-142-3p; hsa-miR-143-3p; hsa-miR-145-5p; hsa-miR-148a-3p; hsa-miR-150-5p; hsa-miR-152-3p; hsa-miR-155-5p; hsa-miR-181b-5p; hsa-miR-186-5p; hsa-miR-191-5p; hsa-miR-193a-5p; hsa-miR-199b-5p; hsa-miR-223-3p; hsa-miR-22-3p; hsa-miR-23a-3p; hsa-miR-25-3p; hsa-miR-27a-3p; hsa-miR-30e-5p;…
Gene Ontology (miRWalk)	GO0046982 protein heterodimerization activity	overrepresented	0.00491486	24.5228	39	hsa-let-7a-5p; hsa-let-7c-5p; hsa-let-7e-5p; hsa-let-7f-5p; hsa-miR-106b-5p; hsa-miR-125a-5p; hsa-miR-1292-5p; hsa-miR-134-5p; hsa-miR-142-3p; hsa-miR-143-3p; hsa-miR-145-5p; hsa-miR-148a-3p; hsa-miR-150-5p; hsa-miR-155-5p; hsa-miR-181b-5p; hsa-miR-186-5p; hsa-miR-191-5p; hsa-miR-193a-5p; hsa-miR-199b-5p; hsa-miR-223-3p; hsa-miR-22-3p; hsa-miR-23a-3p; hsa-miR-25-3p; hsa-miR-27a-3p; hsa-miR-330-5p…
Gene Ontology (miRWalk)	GO0006511 ubiquitin dependent protein catabolic process	overrepresented	0.00496436	13.8386	27	hsa-let-7a-5p; hsa-let-7e-5p; hsa-let-7f-5p; hsa-miR-106b-5p; hsa-miR-1227-3p; hsa-miR-125a-5p; hsa-miR-148a-3p; hsa-miR-155-5p; hsa-miR-181b-5p; hsa-miR-186-5p; hsa-miR-23a-3p; hsa-miR-25-3p; hsa-miR-26b-3p; hsa-miR-27a-3p; hsa-miR-30e-5p; hsa-miR-340-5p; hsa-miR-342-5p; hsa-miR-361-5p; hsa-miR-378a-5p; hsa-miR-451a; hsa-miR-454-5p; hsa-miR-484; hsa-miR-501-3p; hsa-miR-503-5p; hsa-miR-7-5p; hsa-…
Gene Ontology (miRWalk)	GO0007268 synaptic transmission	overrepresented	0.00496436	15.4667	29	hsa-let-7a-5p; hsa-let-7c-5p; hsa-let-7e-5p; hsa-let-7f-5p; hsa-miR-106b-5p; hsa-miR-125a-5p; hsa-miR-142-3p; hsa-miR-143-3p; hsa-miR-145-5p; hsa-miR-151a-5p; hsa-miR-155-5p; hsa-miR-181b-5p; hsa-miR-186-5p; hsa-miR-191-5p; hsa-miR-22-3p; hsa-miR-23a-3p; hsa-miR-25-3p; hsa-miR-30e-5p; hsa-miR-330-5p; hsa-miR-340-5p; hsa-miR-345-5p; hsa-miR-378a-5p; hsa-miR-484; hsa-miR-503-5p; hsa-miR-504-5p; hsa…
Gene Ontology (miRWalk)	GO0003690 double stranded dna binding	overrepresented	0.00496436	17.1965	31	hsa-let-7a-5p; hsa-let-7c-5p; hsa-let-7e-5p; hsa-let-7f-5p; hsa-miR-106b-5p; hsa-miR-1249-3p; hsa-miR-125a-5p; hsa-miR-1292-5p; hsa-miR-134-5p; hsa-miR-145-5p; hsa-miR-148a-3p; hsa-miR-150-5p; hsa-miR-155-5p; hsa-miR-181b-5p; hsa-miR-186-5p; hsa-miR-191-5p; hsa-miR-193a-5p; hsa-miR-223-3p; hsa-miR-22-3p; hsa-miR-23a-3p; hsa-miR-25-3p; hsa-miR-27a-3p; hsa-miR-361-5p; hsa-miR-378a-5p; hsa-miR-451a;…
Gene Ontology (miRWalk)	GO0007399 nervous system development	overrepresented	0.00496436	18.9263	33	hsa-let-7a-5p; hsa-let-7c-5p; hsa-let-7e-5p; hsa-let-7f-5p; hsa-miR-106b-5p; hsa-miR-125a-5p; hsa-miR-134-5p; hsa-miR-142-3p; hsa-miR-145-5p; hsa-miR-148a-3p; hsa-miR-150-5p; hsa-miR-155-5p; hsa-miR-181b-5p; hsa-miR-186-5p; hsa-miR-191-5p; hsa-miR-199b-5p; hsa-miR-223-3p; hsa-miR-22-3p; hsa-miR-23a-3p; hsa-miR-25-3p; hsa-miR-27a-3p; hsa-miR-340-5p; hsa-miR-345-5p; hsa-miR-361-5p; hsa-miR-409-3p; …
Gene Ontology (miRWalk)	GO0016032 viral reproduction	overrepresented	0.00496436	21.6737	36	hsa-let-7a-5p; hsa-let-7c-5p; hsa-let-7e-5p; hsa-let-7f-5p; hsa-miR-106b-5p; hsa-miR-1227-3p; hsa-miR-125a-5p; hsa-miR-142-3p; hsa-miR-145-5p; hsa-miR-148a-3p; hsa-miR-150-5p; hsa-miR-151a-5p; hsa-miR-155-5p; hsa-miR-181b-5p; hsa-miR-186-5p; hsa-miR-191-5p; hsa-miR-193a-5p; hsa-miR-22-3p; hsa-miR-23a-3p; hsa-miR-25-3p; hsa-miR-25-5p; hsa-miR-27a-3p; hsa-miR-30e-5p; hsa-miR-330-5p; hsa-miR-340-5p;…
Gene Ontology (miRWalk)	GO0005622 intracellular	overrepresented	0.00514204	18.1123	32	hsa-let-7a-3p; hsa-let-7a-5p; hsa-let-7c-5p; hsa-let-7e-5p; hsa-let-7f-5p; hsa-miR-106b-5p; hsa-miR-125a-5p; hsa-miR-142-3p; hsa-miR-145-5p; hsa-miR-148a-3p; hsa-miR-151a-5p; hsa-miR-155-5p; hsa-miR-181b-5p; hsa-miR-186-5p; hsa-miR-191-5p; hsa-miR-223-3p; hsa-miR-22-3p; hsa-miR-23a-3p; hsa-miR-25-3p; hsa-miR-30e-5p; hsa-miR-330-5p; hsa-miR-340-5p; hsa-miR-342-5p; hsa-miR-361-5p; hsa-miR-451a; hsa…
Gene Ontology (miRWalk)	GO0000978 rna polymerase ii core promoter proximal region sequence specific dna binding	overrepresented	0.00617709	7.32632	18	hsa-let-7a-5p; hsa-let-7e-5p; hsa-let-7f-5p; hsa-miR-106b-5p; hsa-miR-125a-5p; hsa-miR-142-3p; hsa-miR-145-5p; hsa-miR-150-5p; hsa-miR-155-5p; hsa-miR-181b-5p; hsa-miR-186-5p; hsa-miR-22-3p; hsa-miR-23a-3p; hsa-miR-25-3p; hsa-miR-27a-3p; hsa-miR-484; hsa-miR-503-5p; hsa-miR-98-5p
Gene Ontology (miRWalk)	GO0044267 cellular protein metabolic process	overrepresented	0.00620856	21.9789	36	hsa-let-7a-5p; hsa-let-7c-5p; hsa-let-7e-5p; hsa-let-7f-5p; hsa-miR-106b-5p; hsa-miR-1227-3p; hsa-miR-125a-5p; hsa-miR-142-3p; hsa-miR-145-5p; hsa-miR-148a-3p; hsa-miR-151a-5p; hsa-miR-155-5p; hsa-miR-181b-5p; hsa-miR-186-5p; hsa-miR-191-5p; hsa-miR-193a-5p; hsa-miR-22-3p; hsa-miR-23a-3p; hsa-miR-25-3p; hsa-miR-25-5p; hsa-miR-27a-3p; hsa-miR-30e-5p; hsa-miR-330-5p; hsa-miR-340-5p; hsa-miR-342-5p;…
Gene Ontology (miRWalk)	GO0000339 rna cap binding	overrepresented	0.00625254	3.66316	12	hsa-let-7a-5p; hsa-let-7c-5p; hsa-let-7e-5p; hsa-miR-145-5p; hsa-miR-155-5p; hsa-miR-181b-5p; hsa-miR-361-5p; hsa-miR-378a-5p; hsa-miR-484; hsa-miR-7-5p; hsa-miR-769-5p; hsa-miR-98-5p
Gene Ontology (miRWalk)	GO0031072 heat shock protein binding	overrepresented	0.00633386	8.75088	20	hsa-let-7a-5p; hsa-let-7c-5p; hsa-let-7f-5p; hsa-miR-106b-5p; hsa-miR-125a-5p; hsa-miR-142-3p; hsa-miR-148a-3p; hsa-miR-155-5p; hsa-miR-181b-5p; hsa-miR-186-5p; hsa-miR-191-5p; hsa-miR-22-3p; hsa-miR-23a-3p; hsa-miR-25-3p; hsa-miR-27a-3p; hsa-miR-378a-5p; hsa-miR-484; hsa-miR-505-3p; hsa-miR-550a-3p; hsa-miR-7-5p
Gene Ontology (miRWalk)	GO0001666 response to hypoxia	overrepresented	0.00689632	19.3333	33	hsa-let-7a-5p; hsa-let-7c-5p; hsa-let-7e-5p; hsa-miR-106b-5p; hsa-miR-125a-5p; hsa-miR-134-5p; hsa-miR-143-3p; hsa-miR-145-5p; hsa-miR-148a-3p; hsa-miR-150-5p; hsa-miR-155-5p; hsa-miR-181b-5p; hsa-miR-186-5p; hsa-miR-191-5p; hsa-miR-199b-5p; hsa-miR-223-3p; hsa-miR-22-3p; hsa-miR-23a-3p; hsa-miR-25-3p; hsa-miR-30e-5p; hsa-miR-340-5p; hsa-miR-342-5p; hsa-miR-361-5p; hsa-miR-370-3p; hsa-miR-378a-5p…
Gene Ontology (miRWalk)	GO0005852 eukaryotic translation initiation factor 3 complex	overrepresented	0.00702007	5.49474	15	hsa-let-7a-5p; hsa-let-7c-5p; hsa-let-7e-5p; hsa-let-7f-5p; hsa-miR-106b-5p; hsa-miR-155-5p; hsa-miR-181b-5p; hsa-miR-186-5p; hsa-miR-191-5p; hsa-miR-342-5p; hsa-miR-361-5p; hsa-miR-378a-5p; hsa-miR-484; hsa-miR-7-5p; hsa-miR-98-5p
Gene Ontology (miRWalk)	GO0051781 positive regulation of cell division	overrepresented	0.00702007	9.56491	21	hsa-let-7a-5p; hsa-miR-106b-5p; hsa-miR-125a-5p; hsa-miR-1292-5p; hsa-miR-134-5p; hsa-miR-143-3p; hsa-miR-145-5p; hsa-miR-148a-3p; hsa-miR-150-5p; hsa-miR-152-3p; hsa-miR-155-5p; hsa-miR-181b-5p; hsa-miR-186-5p; hsa-miR-191-5p; hsa-miR-25-3p; hsa-miR-27a-3p; hsa-miR-361-5p; hsa-miR-484; hsa-miR-503-5p; hsa-miR-504-5p; hsa-miR-7-5p
Gene Ontology (miRWalk)	GO0019221 cytokine mediated signaling pathway	overrepresented	0.00702007	17.6035	31	hsa-let-7a-5p; hsa-let-7c-5p; hsa-let-7e-5p; hsa-miR-106b-5p; hsa-miR-125a-5p; hsa-miR-143-3p; hsa-miR-145-5p; hsa-miR-148a-3p; hsa-miR-150-5p; hsa-miR-151a-5p; hsa-miR-152-3p; hsa-miR-155-5p; hsa-miR-181b-5p; hsa-miR-186-5p; hsa-miR-191-5p; hsa-miR-193a-5p; hsa-miR-22-3p; hsa-miR-23a-3p; hsa-miR-25-3p; hsa-miR-27a-3p; hsa-miR-30e-5p; hsa-miR-330-5p; hsa-miR-340-5p; hsa-miR-361-5p; hsa-miR-378a-5…
Gene Ontology (miRWalk)	GO0006281 dna repair	overrepresented	0.00717208	18.5193	32	hsa-let-7a-5p; hsa-let-7c-5p; hsa-let-7e-5p; hsa-let-7f-5p; hsa-miR-106b-5p; hsa-miR-125a-5p; hsa-miR-134-5p; hsa-miR-142-3p; hsa-miR-148a-3p; hsa-miR-155-5p; hsa-miR-181b-5p; hsa-miR-186-5p; hsa-miR-191-5p; hsa-miR-223-3p; hsa-miR-23a-3p; hsa-miR-25-3p; hsa-miR-25-5p; hsa-miR-27a-3p; hsa-miR-30e-5p; hsa-miR-340-5p; hsa-miR-342-5p; hsa-miR-345-5p; hsa-miR-361-5p; hsa-miR-378a-5p; hsa-miR-484; hsa…
Gene Ontology (miRWalk)	GO0030335 positive regulation of cell migration	overrepresented	0.00728	16.7895	30	hsa-let-7a-5p; hsa-let-7c-5p; hsa-let-7e-5p; hsa-let-7f-5p; hsa-miR-106b-5p; hsa-miR-125a-5p; hsa-miR-134-5p; hsa-miR-142-3p; hsa-miR-143-3p; hsa-miR-145-5p; hsa-miR-148a-3p; hsa-miR-150-5p; hsa-miR-152-3p; hsa-miR-155-5p; hsa-miR-181b-5p; hsa-miR-186-5p; hsa-miR-223-3p; hsa-miR-22-3p; hsa-miR-25-3p; hsa-miR-27a-3p; hsa-miR-342-5p; hsa-miR-345-5p; hsa-miR-361-5p; hsa-miR-484; hsa-miR-503-5p; hsa-…
Gene Ontology (miRWalk)	GO0008150 biological process	overrepresented	0.00760079	17.7053	31	hsa-let-7a-5p; hsa-let-7c-5p; hsa-let-7e-5p; hsa-let-7f-5p; hsa-miR-106b-5p; hsa-miR-1227-3p; hsa-miR-125a-5p; hsa-miR-142-3p; hsa-miR-145-5p; hsa-miR-148a-3p; hsa-miR-155-5p; hsa-miR-181b-5p; hsa-miR-186-5p; hsa-miR-191-5p; hsa-miR-223-3p; hsa-miR-22-3p; hsa-miR-23a-3p; hsa-miR-25-3p; hsa-miR-27a-3p; hsa-miR-30e-5p; hsa-miR-340-5p; hsa-miR-342-5p; hsa-miR-345-5p; hsa-miR-361-5p; hsa-miR-378a-5p;…
Gene Ontology (miRWalk)	GO0010628 positive regulation of gene expression	overrepresented	0.0079415	16.8912	30	hsa-let-7a-5p; hsa-let-7c-5p; hsa-let-7e-5p; hsa-let-7f-5p; hsa-miR-106b-5p; hsa-miR-125a-5p; hsa-miR-134-5p; hsa-miR-143-3p; hsa-miR-145-5p; hsa-miR-148a-3p; hsa-miR-150-5p; hsa-miR-152-3p; hsa-miR-155-5p; hsa-miR-181b-5p; hsa-miR-186-5p; hsa-miR-191-5p; hsa-miR-223-3p; hsa-miR-22-3p; hsa-miR-23a-3p; hsa-miR-27a-3p; hsa-miR-340-5p; hsa-miR-361-5p; hsa-miR-370-3p; hsa-miR-378a-5p; hsa-miR-484; hs…
Gene Ontology (miRWalk)	GO0031492 nucleosomal dna binding	overrepresented	0.00805471	3.25614	11	hsa-let-7a-5p; hsa-let-7c-5p; hsa-let-7e-5p; hsa-let-7f-5p; hsa-miR-23a-3p; hsa-miR-370-3p; hsa-miR-484; hsa-miR-505-3p; hsa-miR-7-5p; hsa-miR-941; hsa-miR-98-5p
Gene Ontology (miRWalk)	GO0003724 rna helicase activity	overrepresented	0.00806442	4.98596	14	hsa-let-7a-5p; hsa-let-7c-5p; hsa-let-7e-5p; hsa-miR-106b-5p; hsa-miR-145-5p; hsa-miR-155-5p; hsa-miR-23a-3p; hsa-miR-25-3p; hsa-miR-340-5p; hsa-miR-342-5p; hsa-miR-484; hsa-miR-505-3p; hsa-miR-769-5p; hsa-miR-98-5p
Gene Ontology (miRWalk)	GO0042802 identical protein binding	overrepresented	0.00806442	24.3193	38	hsa-let-7a-5p; hsa-let-7c-5p; hsa-let-7e-5p; hsa-let-7f-5p; hsa-miR-106b-5p; hsa-miR-1227-3p; hsa-miR-125a-5p; hsa-miR-142-3p; hsa-miR-143-3p; hsa-miR-145-5p; hsa-miR-148a-3p; hsa-miR-150-5p; hsa-miR-152-3p; hsa-miR-155-5p; hsa-miR-181b-5p; hsa-miR-186-5p; hsa-miR-191-5p; hsa-miR-193a-5p; hsa-miR-199b-5p; hsa-miR-223-3p; hsa-miR-22-3p; hsa-miR-23a-3p; hsa-miR-25-3p; hsa-miR-27a-3p; hsa-miR-30e-5p…
Gene Ontology (miRWalk)	GO0033138 positive regulation of peptidyl serine phosphorylation	overrepresented	0.00826751	14.4491	27	hsa-let-7a-5p; hsa-let-7c-5p; hsa-let-7f-5p; hsa-miR-106b-5p; hsa-miR-125a-5p; hsa-miR-134-5p; hsa-miR-143-3p; hsa-miR-145-5p; hsa-miR-148a-3p; hsa-miR-150-5p; hsa-miR-155-5p; hsa-miR-181b-5p; hsa-miR-186-5p; hsa-miR-191-5p; hsa-miR-223-3p; hsa-miR-27a-3p; hsa-miR-330-5p; hsa-miR-340-5p; hsa-miR-361-5p; hsa-miR-378a-5p; hsa-miR-451a; hsa-miR-484; hsa-miR-503-5p; hsa-miR-504-5p; hsa-miR-7-5p; hsa-…
Gene Ontology (miRWalk)	GO0051082 unfolded protein binding	overrepresented	0.00826751	14.4491	27	hsa-let-7c-5p; hsa-let-7e-5p; hsa-miR-106b-5p; hsa-miR-1227-3p; hsa-miR-125a-5p; hsa-miR-142-3p; hsa-miR-148a-3p; hsa-miR-151a-5p; hsa-miR-155-5p; hsa-miR-181b-5p; hsa-miR-186-5p; hsa-miR-223-3p; hsa-miR-22-3p; hsa-miR-23a-3p; hsa-miR-25-3p; hsa-miR-27a-3p; hsa-miR-30e-5p; hsa-miR-330-5p; hsa-miR-342-5p; hsa-miR-361-5p; hsa-miR-378a-5p; hsa-miR-484; hsa-miR-503-5p; hsa-miR-505-3p; hsa-miR-550a-3p…
Gene Ontology (miRWalk)	GO0045944 positive regulation of transcription from rna polymerase ii promoter	overrepresented	0.00826751	29.5088	43	hsa-let-7a-5p; hsa-let-7c-5p; hsa-let-7e-5p; hsa-let-7f-5p; hsa-miR-106b-5p; hsa-miR-1227-3p; hsa-miR-125a-5p; hsa-miR-134-5p; hsa-miR-142-3p; hsa-miR-143-3p; hsa-miR-145-5p; hsa-miR-148a-3p; hsa-miR-150-5p; hsa-miR-151a-5p; hsa-miR-155-5p; hsa-miR-16-2-3p; hsa-miR-181b-5p; hsa-miR-186-5p; hsa-miR-191-5p; hsa-miR-193a-5p; hsa-miR-199b-5p; hsa-miR-223-3p; hsa-miR-22-3p; hsa-miR-23a-3p; hsa-miR-25-…
Gene Ontology (miRWalk)	GO0005721 centromeric heterochromatin	overrepresented	0.00843834	3.86667	12	hsa-let-7a-5p; hsa-let-7c-5p; hsa-let-7e-5p; hsa-let-7f-5p; hsa-miR-142-3p; hsa-miR-148a-3p; hsa-miR-152-3p; hsa-miR-155-5p; hsa-miR-186-5p; hsa-miR-484; hsa-miR-7-5p; hsa-miR-769-5p
Gene Ontology (miRWalk)	GO0045785 positive regulation of cell adhesion	overrepresented	0.00843834	8.34386	19	hsa-miR-106b-5p; hsa-miR-125a-5p; hsa-miR-134-5p; hsa-miR-142-3p; hsa-miR-145-5p; hsa-miR-148a-3p; hsa-miR-150-5p; hsa-miR-155-5p; hsa-miR-186-5p; hsa-miR-199b-5p; hsa-miR-25-3p; hsa-miR-27a-3p; hsa-miR-361-5p; hsa-miR-409-3p; hsa-miR-503-5p; hsa-miR-504-5p; hsa-miR-505-3p; hsa-miR-7-5p; hsa-miR-98-5p
Gene Ontology (miRWalk)	GO0003723 rna binding	overrepresented	0.00843834	25.4386	39	hsa-let-7a-5p; hsa-let-7c-5p; hsa-let-7e-5p; hsa-let-7f-1-3p; hsa-let-7f-5p; hsa-miR-106b-5p; hsa-miR-1249-3p; hsa-miR-125a-5p; hsa-miR-1292-5p; hsa-miR-145-5p; hsa-miR-148a-3p; hsa-miR-151a-5p; hsa-miR-152-3p; hsa-miR-155-5p; hsa-miR-181b-5p; hsa-miR-186-5p; hsa-miR-191-5p; hsa-miR-223-3p; hsa-miR-22-3p; hsa-miR-23a-3p; hsa-miR-25-3p; hsa-miR-25-5p; hsa-miR-27a-3p; hsa-miR-30e-5p; hsa-miR-330-5p…
Gene Ontology (miRWalk)	GO0046872 metal ion binding	overrepresented	0.00843834	26.4561	40	hsa-let-7a-5p; hsa-let-7c-5p; hsa-let-7e-5p; hsa-let-7f-5p; hsa-miR-106b-5p; hsa-miR-125a-5p; hsa-miR-142-3p; hsa-miR-143-3p; hsa-miR-145-5p; hsa-miR-148a-3p; hsa-miR-150-5p; hsa-miR-151a-5p; hsa-miR-155-5p; hsa-miR-181b-5p; hsa-miR-186-5p; hsa-miR-191-5p; hsa-miR-193a-5p; hsa-miR-22-3p; hsa-miR-23a-3p; hsa-miR-25-3p; hsa-miR-26b-3p; hsa-miR-27a-3p; hsa-miR-30e-5p; hsa-miR-330-5p; hsa-miR-340-5p;…
Gene Ontology (miRWalk)	GO0034641 cellular nitrogen compound metabolic process	overrepresented	0.00867102	12.9228	25	hsa-let-7a-5p; hsa-let-7c-5p; hsa-let-7e-5p; hsa-let-7f-5p; hsa-miR-106b-5p; hsa-miR-125a-5p; hsa-miR-142-3p; hsa-miR-148a-3p; hsa-miR-155-5p; hsa-miR-186-5p; hsa-miR-191-5p; hsa-miR-23a-3p; hsa-miR-25-3p; hsa-miR-27a-3p; hsa-miR-30e-5p; hsa-miR-340-5p; hsa-miR-342-5p; hsa-miR-361-5p; hsa-miR-378a-5p; hsa-miR-484; hsa-miR-503-5p; hsa-miR-504-5p; hsa-miR-7-5p; hsa-miR-769-5p; hsa-miR-98-5p
Gene Ontology (miRWalk)	GO0008083 growth factor activity	overrepresented	0.00867102	13.7368	26	hsa-let-7a-5p; hsa-let-7f-5p; hsa-miR-106b-5p; hsa-miR-125a-5p; hsa-miR-134-5p; hsa-miR-142-3p; hsa-miR-143-3p; hsa-miR-145-5p; hsa-miR-148a-3p; hsa-miR-150-5p; hsa-miR-152-3p; hsa-miR-155-5p; hsa-miR-186-5p; hsa-miR-223-3p; hsa-miR-22-3p; hsa-miR-23a-3p; hsa-miR-27a-3p; hsa-miR-330-5p; hsa-miR-361-5p; hsa-miR-454-5p; hsa-miR-484; hsa-miR-503-5p; hsa-miR-504-5p; hsa-miR-505-3p; hsa-miR-7-5p; hsa-…
Gene Ontology (miRWalk)	GO0005789 endoplasmic reticulum membrane	overrepresented	0.00867102	22.5895	36	hsa-let-7a-5p; hsa-let-7c-5p; hsa-let-7e-5p; hsa-let-7f-5p; hsa-miR-106b-5p; hsa-miR-125a-5p; hsa-miR-142-3p; hsa-miR-143-3p; hsa-miR-145-5p; hsa-miR-148a-3p; hsa-miR-150-5p; hsa-miR-155-5p; hsa-miR-181b-5p; hsa-miR-186-5p; hsa-miR-191-5p; hsa-miR-223-3p; hsa-miR-22-3p; hsa-miR-23a-3p; hsa-miR-25-3p; hsa-miR-27a-3p; hsa-miR-30e-5p; hsa-miR-330-5p; hsa-miR-340-5p; hsa-miR-342-5p; hsa-miR-345-5p; h…
Gene Ontology (miRWalk)	GO0005887 integral to plasma membrane	overrepresented	0.00867102	24.5228	38	hsa-let-7a-5p; hsa-let-7c-5p; hsa-let-7e-5p; hsa-let-7f-1-3p; hsa-let-7f-5p; hsa-miR-106b-5p; hsa-miR-1227-3p; hsa-miR-125a-5p; hsa-miR-134-5p; hsa-miR-142-3p; hsa-miR-145-5p; hsa-miR-148a-3p; hsa-miR-150-5p; hsa-miR-151a-5p; hsa-miR-152-3p; hsa-miR-155-5p; hsa-miR-181b-5p; hsa-miR-186-5p; hsa-miR-191-5p; hsa-miR-199b-5p; hsa-miR-223-3p; hsa-miR-22-3p; hsa-miR-23a-3p; hsa-miR-25-3p; hsa-miR-26b-3…
Gene Ontology (miRWalk)	GO0043085 positive regulation of catalytic activity	overrepresented	0.00886698	11.3965	23	hsa-let-7a-5p; hsa-let-7e-5p; hsa-miR-125a-5p; hsa-miR-143-3p; hsa-miR-145-5p; hsa-miR-148a-3p; hsa-miR-150-5p; hsa-miR-155-5p; hsa-miR-181b-5p; hsa-miR-186-5p; hsa-miR-191-5p; hsa-miR-23a-3p; hsa-miR-330-5p; hsa-miR-340-5p; hsa-miR-361-5p; hsa-miR-378a-5p; hsa-miR-451a; hsa-miR-484; hsa-miR-503-5p; hsa-miR-7-5p; hsa-miR-769-5p; hsa-miR-941; hsa-miR-98-5p
Gene Ontology (miRWalk)	GO0007049 cell cycle	overrepresented	0.00890878	19.8421	33	hsa-let-7a-5p; hsa-let-7c-5p; hsa-let-7e-5p; hsa-let-7f-5p; hsa-miR-106b-5p; hsa-miR-125a-5p; hsa-miR-1292-5p; hsa-miR-134-5p; hsa-miR-143-3p; hsa-miR-145-5p; hsa-miR-150-5p; hsa-miR-155-5p; hsa-miR-181b-5p; hsa-miR-186-5p; hsa-miR-191-5p; hsa-miR-22-3p; hsa-miR-23a-3p; hsa-miR-25-3p; hsa-miR-30e-5p; hsa-miR-340-5p; hsa-miR-361-5p; hsa-miR-370-3p; hsa-miR-378a-5p; hsa-miR-484; hsa-miR-501-3p; hsa…
Gene Ontology (miRWalk)	GO0006508 proteolysis	overrepresented	0.00898465	15.4667	28	hsa-let-7a-3p; hsa-let-7a-5p; hsa-let-7c-5p; hsa-let-7e-5p; hsa-let-7f-5p; hsa-miR-106b-5p; hsa-miR-125a-5p; hsa-miR-142-3p; hsa-miR-143-3p; hsa-miR-145-5p; hsa-miR-155-5p; hsa-miR-181b-5p; hsa-miR-186-5p; hsa-miR-22-3p; hsa-miR-25-3p; hsa-miR-27a-3p; hsa-miR-340-5p; hsa-miR-361-5p; hsa-miR-378a-5p; hsa-miR-451a; hsa-miR-454-5p; hsa-miR-484; hsa-miR-503-5p; hsa-miR-505-3p; hsa-miR-7-5p; hsa-miR-7…
Gene Ontology (miRWalk)	GO0001822 kidney development	overrepresented	0.0089996	12.2105	24	hsa-let-7a-5p; hsa-let-7c-5p; hsa-let-7e-5p; hsa-miR-106b-5p; hsa-miR-125a-5p; hsa-miR-134-5p; hsa-miR-142-3p; hsa-miR-145-5p; hsa-miR-148a-3p; hsa-miR-150-5p; hsa-miR-155-5p; hsa-miR-186-5p; hsa-miR-193a-5p; hsa-miR-22-3p; hsa-miR-25-3p; hsa-miR-27a-3p; hsa-miR-340-5p; hsa-miR-361-5p; hsa-miR-378a-5p; hsa-miR-484; hsa-miR-503-5p; hsa-miR-504-5p; hsa-miR-7-5p; hsa-miR-98-5p
Gene Ontology (miRWalk)	GO0000082 g1 s transition of mitotic cell cycle	overrepresented	0.00906897	22.6912	36	hsa-let-7a-5p; hsa-let-7c-5p; hsa-let-7e-5p; hsa-let-7f-5p; hsa-miR-106b-5p; hsa-miR-125a-5p; hsa-miR-142-3p; hsa-miR-143-3p; hsa-miR-145-5p; hsa-miR-148a-3p; hsa-miR-151a-5p; hsa-miR-155-5p; hsa-miR-181b-5p; hsa-miR-186-5p; hsa-miR-191-5p; hsa-miR-223-3p; hsa-miR-22-3p; hsa-miR-23a-3p; hsa-miR-25-3p; hsa-miR-27a-3p; hsa-miR-30e-5p; hsa-miR-340-5p; hsa-miR-342-5p; hsa-miR-345-5p; hsa-miR-361-5p; …
Gene Ontology (miRWalk)	GO0000084 s phase of mitotic cell cycle	overrepresented	0.00939727	19.0281	32	hsa-let-7a-5p; hsa-let-7c-5p; hsa-let-7e-5p; hsa-let-7f-5p; hsa-miR-106b-5p; hsa-miR-125a-5p; hsa-miR-142-3p; hsa-miR-145-5p; hsa-miR-148a-3p; hsa-miR-151a-5p; hsa-miR-155-5p; hsa-miR-181b-5p; hsa-miR-186-5p; hsa-miR-191-5p; hsa-miR-23a-3p; hsa-miR-25-3p; hsa-miR-27a-3p; hsa-miR-30e-5p; hsa-miR-340-5p; hsa-miR-342-5p; hsa-miR-345-5p; hsa-miR-361-5p; hsa-miR-378a-5p; hsa-miR-484; hsa-miR-501-3p; h…
Gene Ontology (miRWalk)	GO0001701 in utero embryonic development	overrepresented	0.00939727	19.0281	32	hsa-let-7a-3p; hsa-let-7a-5p; hsa-let-7c-5p; hsa-let-7e-5p; hsa-let-7f-5p; hsa-miR-106b-5p; hsa-miR-125a-5p; hsa-miR-1292-5p; hsa-miR-134-5p; hsa-miR-142-3p; hsa-miR-145-5p; hsa-miR-148a-3p; hsa-miR-150-5p; hsa-miR-155-5p; hsa-miR-181b-5p; hsa-miR-186-5p; hsa-miR-191-5p; hsa-miR-199b-5p; hsa-miR-22-3p; hsa-miR-23a-3p; hsa-miR-25-3p; hsa-miR-27a-3p; hsa-miR-30e-5p; hsa-miR-340-5p; hsa-miR-361-5p; …
Gene Ontology (miRWalk)	GO0006351 transcription dna dependent	overrepresented	0.00957768	32.0526	45	hsa-let-7a-3p; hsa-let-7a-5p; hsa-let-7c-5p; hsa-let-7e-5p; hsa-let-7f-5p; hsa-miR-106b-5p; hsa-miR-125a-5p; hsa-miR-142-3p; hsa-miR-143-3p; hsa-miR-145-5p; hsa-miR-148a-3p; hsa-miR-150-5p; hsa-miR-151a-5p; hsa-miR-152-3p; hsa-miR-155-5p; hsa-miR-181b-5p; hsa-miR-186-5p; hsa-miR-191-5p; hsa-miR-193a-5p; hsa-miR-199b-5p; hsa-miR-223-3p; hsa-miR-22-3p; hsa-miR-23a-3p; hsa-miR-25-3p; hsa-miR-27a-3p;…
Gene Ontology (miRWalk)	GO0000289 nuclear transcribed mrna poly a tail shortening	overrepresented	0.0100076	8.54737	19	hsa-let-7a-5p; hsa-let-7c-5p; hsa-let-7e-5p; hsa-let-7f-5p; hsa-miR-106b-5p; hsa-miR-145-5p; hsa-miR-148a-3p; hsa-miR-155-5p; hsa-miR-181b-5p; hsa-miR-186-5p; hsa-miR-23a-3p; hsa-miR-25-3p; hsa-miR-361-5p; hsa-miR-378a-5p; hsa-miR-484; hsa-miR-504-5p; hsa-miR-7-5p; hsa-miR-769-5p; hsa-miR-98-5p
Gene Ontology (miRWalk)	GO0006396 rna processing	overrepresented	0.0101558	10.786	22	hsa-let-7a-5p; hsa-let-7e-5p; hsa-let-7f-5p; hsa-miR-106b-5p; hsa-miR-1249-3p; hsa-miR-125a-5p; hsa-miR-145-5p; hsa-miR-148a-3p; hsa-miR-155-5p; hsa-miR-186-5p; hsa-miR-191-5p; hsa-miR-22-3p; hsa-miR-23a-3p; hsa-miR-25-3p; hsa-miR-340-5p; hsa-miR-361-5p; hsa-miR-378a-5p; hsa-miR-484; hsa-miR-503-5p; hsa-miR-505-3p; hsa-miR-7-5p; hsa-miR-98-5p
Gene Ontology (miRWalk)	GO0005813 centrosome	overrepresented	0.0101558	19.1298	32	hsa-let-7a-5p; hsa-let-7c-5p; hsa-let-7e-5p; hsa-let-7f-5p; hsa-miR-106b-5p; hsa-miR-1227-3p; hsa-miR-125a-5p; hsa-miR-142-3p; hsa-miR-145-5p; hsa-miR-148a-3p; hsa-miR-151a-5p; hsa-miR-155-5p; hsa-miR-181b-5p; hsa-miR-186-5p; hsa-miR-191-5p; hsa-miR-22-3p; hsa-miR-23a-3p; hsa-miR-25-3p; hsa-miR-27a-3p; hsa-miR-30e-5p; hsa-miR-340-5p; hsa-miR-342-5p; hsa-miR-361-5p; hsa-miR-454-5p; hsa-miR-484; hs…
Gene Ontology (miRWalk)	GO0010467 gene expression	overrepresented	0.0101897	32.1544	45	hsa-let-7a-3p; hsa-let-7a-5p; hsa-let-7c-5p; hsa-let-7e-5p; hsa-let-7f-1-3p; hsa-let-7f-5p; hsa-miR-106b-5p; hsa-miR-1227-3p; hsa-miR-125a-5p; hsa-miR-1292-5p; hsa-miR-142-3p; hsa-miR-143-3p; hsa-miR-145-5p; hsa-miR-148a-3p; hsa-miR-150-5p; hsa-miR-151a-5p; hsa-miR-155-5p; hsa-miR-16-2-3p; hsa-miR-181b-5p; hsa-miR-186-5p; hsa-miR-191-5p; hsa-miR-193a-5p; hsa-miR-199b-5p; hsa-miR-223-3p; hsa-miR-2…
Gene Ontology (miRWalk)	GO0000278 mitotic cell cycle	overrepresented	0.010262	24.8281	38	hsa-let-7a-5p; hsa-let-7c-5p; hsa-let-7e-5p; hsa-let-7f-5p; hsa-miR-106b-5p; hsa-miR-1227-3p; hsa-miR-125a-5p; hsa-miR-142-3p; hsa-miR-145-5p; hsa-miR-148a-3p; hsa-miR-151a-5p; hsa-miR-155-5p; hsa-miR-181b-5p; hsa-miR-186-5p; hsa-miR-191-5p; hsa-miR-199b-5p; hsa-miR-223-3p; hsa-miR-22-3p; hsa-miR-23a-3p; hsa-miR-25-3p; hsa-miR-26b-3p; hsa-miR-27a-3p; hsa-miR-30e-5p; hsa-miR-340-5p; hsa-miR-342-5p…
Gene Ontology (miRWalk)	GO0019886 antigen processing and presentation of exogenous peptide antigen via mhc class ii	overrepresented	0.0103324	11.6	23	hsa-let-7a-5p; hsa-let-7c-5p; hsa-let-7e-5p; hsa-let-7f-5p; hsa-miR-106b-5p; hsa-miR-142-3p; hsa-miR-145-5p; hsa-miR-148a-3p; hsa-miR-155-5p; hsa-miR-181b-5p; hsa-miR-186-5p; hsa-miR-23a-3p; hsa-miR-25-3p; hsa-miR-25-5p; hsa-miR-30e-5p; hsa-miR-330-5p; hsa-miR-340-5p; hsa-miR-361-5p; hsa-miR-484; hsa-miR-503-5p; hsa-miR-505-3p; hsa-miR-7-5p; hsa-miR-98-5p
Gene Ontology (miRWalk)	GO0055085 transmembrane transport	overrepresented	0.0103324	17.4	30	hsa-let-7a-5p; hsa-let-7c-5p; hsa-let-7e-5p; hsa-let-7f-5p; hsa-miR-106b-5p; hsa-miR-1227-3p; hsa-miR-125a-5p; hsa-miR-134-5p; hsa-miR-142-3p; hsa-miR-143-3p; hsa-miR-148a-3p; hsa-miR-151a-5p; hsa-miR-155-5p; hsa-miR-186-5p; hsa-miR-223-3p; hsa-miR-22-3p; hsa-miR-23a-3p; hsa-miR-25-3p; hsa-miR-27a-3p; hsa-miR-340-5p; hsa-miR-345-5p; hsa-miR-361-5p; hsa-miR-378a-5p; hsa-miR-451a; hsa-miR-484; hsa-…
Gene Ontology (miRWalk)	GO0007281 germ cell development	overrepresented	0.0111	7.93684	18	hsa-let-7a-5p; hsa-let-7c-5p; hsa-let-7e-5p; hsa-let-7f-5p; hsa-miR-125a-5p; hsa-miR-143-3p; hsa-miR-148a-3p; hsa-miR-150-5p; hsa-miR-155-5p; hsa-miR-181b-5p; hsa-miR-186-5p; hsa-miR-23a-3p; hsa-miR-25-3p; hsa-miR-27a-3p; hsa-miR-451a; hsa-miR-484; hsa-miR-504-5p; hsa-miR-98-5p
Gene Ontology (miRWalk)	GO0000288 nuclear transcribed mrna catabolic process deadenylation dependent decay	overrepresented	0.0115955	10.1754	21	hsa-let-7a-5p; hsa-let-7c-5p; hsa-let-7e-5p; hsa-let-7f-5p; hsa-miR-106b-5p; hsa-miR-145-5p; hsa-miR-148a-3p; hsa-miR-155-5p; hsa-miR-181b-5p; hsa-miR-186-5p; hsa-miR-22-3p; hsa-miR-23a-3p; hsa-miR-25-3p; hsa-miR-361-5p; hsa-miR-378a-5p; hsa-miR-484; hsa-miR-504-5p; hsa-miR-505-3p; hsa-miR-7-5p; hsa-miR-769-5p; hsa-miR-98-5p
Gene Ontology (miRWalk)	GO0008219 cell death	overrepresented	0.0115955	14.9579	27	hsa-let-7a-5p; hsa-let-7c-5p; hsa-let-7f-5p; hsa-miR-106b-5p; hsa-miR-125a-5p; hsa-miR-142-3p; hsa-miR-143-3p; hsa-miR-145-5p; hsa-miR-148a-3p; hsa-miR-151a-5p; hsa-miR-155-5p; hsa-miR-181b-5p; hsa-miR-186-5p; hsa-miR-191-5p; hsa-miR-22-3p; hsa-miR-25-3p; hsa-miR-27a-3p; hsa-miR-330-5p; hsa-miR-340-5p; hsa-miR-361-5p; hsa-miR-409-3p; hsa-miR-451a; hsa-miR-484; hsa-miR-503-5p; hsa-miR-505-3p; hsa-…
Gene Ontology (miRWalk)	GO0008286 insulin receptor signaling pathway	overrepresented	0.0115955	18.4175	31	hsa-let-7a-5p; hsa-let-7c-5p; hsa-let-7e-5p; hsa-let-7f-5p; hsa-miR-106b-5p; hsa-miR-125a-5p; hsa-miR-143-3p; hsa-miR-145-5p; hsa-miR-148a-3p; hsa-miR-150-5p; hsa-miR-152-3p; hsa-miR-155-5p; hsa-miR-181b-5p; hsa-miR-186-5p; hsa-miR-223-3p; hsa-miR-22-3p; hsa-miR-23a-3p; hsa-miR-25-3p; hsa-miR-27a-3p; hsa-miR-30e-5p; hsa-miR-340-5p; hsa-miR-345-5p; hsa-miR-361-5p; hsa-miR-378a-5p; hsa-miR-451a; hs…
Gene Ontology (miRWalk)	GO0031625 ubiquitin protein ligase binding	overrepresented	0.0115955	18.4175	31	hsa-let-7a-5p; hsa-let-7c-5p; hsa-let-7e-5p; hsa-let-7f-5p; hsa-miR-106b-5p; hsa-miR-125a-5p; hsa-miR-142-3p; hsa-miR-143-3p; hsa-miR-145-5p; hsa-miR-148a-3p; hsa-miR-150-5p; hsa-miR-155-5p; hsa-miR-181b-5p; hsa-miR-186-5p; hsa-miR-199b-5p; hsa-miR-22-3p; hsa-miR-23a-3p; hsa-miR-25-3p; hsa-miR-27a-3p; hsa-miR-30e-5p; hsa-miR-330-5p; hsa-miR-340-5p; hsa-miR-361-5p; hsa-miR-378a-5p; hsa-miR-451a; h…
Gene Ontology (miRWalk)	GO0006521 regulation of cellular amino acid metabolic process	overrepresented	0.0125549	8.75088	19	hsa-let-7a-5p; hsa-let-7c-5p; hsa-let-7e-5p; hsa-miR-106b-5p; hsa-miR-142-3p; hsa-miR-148a-3p; hsa-miR-155-5p; hsa-miR-186-5p; hsa-miR-191-5p; hsa-miR-23a-3p; hsa-miR-25-3p; hsa-miR-30e-5p; hsa-miR-342-5p; hsa-miR-361-5p; hsa-miR-378a-5p; hsa-miR-484; hsa-miR-7-5p; hsa-miR-769-5p; hsa-miR-98-5p
Gene Ontology (miRWalk)	GO0009986 cell surface	overrepresented	0.0126326	20.3509	33	hsa-let-7a-5p; hsa-let-7c-5p; hsa-let-7e-5p; hsa-let-7f-5p; hsa-miR-106b-5p; hsa-miR-125a-5p; hsa-miR-134-5p; hsa-miR-142-3p; hsa-miR-145-5p; hsa-miR-148a-3p; hsa-miR-150-5p; hsa-miR-151a-5p; hsa-miR-152-3p; hsa-miR-155-5p; hsa-miR-181b-5p; hsa-miR-186-5p; hsa-miR-191-5p; hsa-miR-199b-5p; hsa-miR-223-3p; hsa-miR-22-3p; hsa-miR-23a-3p; hsa-miR-25-3p; hsa-miR-26b-3p; hsa-miR-340-5p; hsa-miR-342-5p;…
Gene Ontology (miRWalk)	GO0006366 transcription from rna polymerase ii promoter	overrepresented	0.0126326	21.2667	34	hsa-let-7a-3p; hsa-let-7a-5p; hsa-let-7c-5p; hsa-let-7e-5p; hsa-let-7f-5p; hsa-miR-106b-5p; hsa-miR-1227-3p; hsa-miR-125a-5p; hsa-miR-1292-5p; hsa-miR-134-5p; hsa-miR-145-5p; hsa-miR-148a-3p; hsa-miR-150-5p; hsa-miR-155-5p; hsa-miR-181b-5p; hsa-miR-186-5p; hsa-miR-193a-5p; hsa-miR-223-3p; hsa-miR-22-3p; hsa-miR-23a-3p; hsa-miR-25-3p; hsa-miR-27a-3p; hsa-miR-330-5p; hsa-miR-340-5p; hsa-miR-342-5p;…
Gene Ontology (miRWalk)	GO0008284 positive regulation of cell proliferation	overrepresented	0.0126326	25.1333	38	hsa-let-7a-5p; hsa-let-7c-5p; hsa-let-7e-5p; hsa-let-7f-5p; hsa-miR-106b-5p; hsa-miR-1227-3p; hsa-miR-125a-5p; hsa-miR-134-5p; hsa-miR-142-3p; hsa-miR-143-3p; hsa-miR-145-5p; hsa-miR-148a-3p; hsa-miR-150-5p; hsa-miR-151a-5p; hsa-miR-152-3p; hsa-miR-155-5p; hsa-miR-181b-5p; hsa-miR-186-5p; hsa-miR-191-5p; hsa-miR-199b-5p; hsa-miR-223-3p; hsa-miR-22-3p; hsa-miR-23a-3p; hsa-miR-25-3p; hsa-miR-27a-3p…
Gene Ontology (miRWalk)	GO0016020 membrane	overrepresented	0.0126326	25.1333	38	hsa-let-7a-5p; hsa-let-7c-5p; hsa-let-7e-5p; hsa-let-7f-5p; hsa-miR-106b-5p; hsa-miR-1227-3p; hsa-miR-125a-5p; hsa-miR-134-5p; hsa-miR-142-3p; hsa-miR-143-3p; hsa-miR-145-5p; hsa-miR-148a-3p; hsa-miR-150-5p; hsa-miR-151a-5p; hsa-miR-152-3p; hsa-miR-155-5p; hsa-miR-181b-5p; hsa-miR-186-5p; hsa-miR-191-5p; hsa-miR-223-3p; hsa-miR-22-3p; hsa-miR-23a-3p; hsa-miR-25-3p; hsa-miR-26b-3p; hsa-miR-27a-3p;…
Gene Ontology (miRWalk)	GO0048762 mesenchymal cell differentiation	overrepresented	0.0127757	3.5614	11	hsa-let-7a-5p; hsa-let-7c-5p; hsa-let-7e-5p; hsa-let-7f-5p; hsa-miR-142-3p; hsa-miR-155-5p; hsa-miR-181b-5p; hsa-miR-186-5p; hsa-miR-22-3p; hsa-miR-370-3p; hsa-miR-98-5p
Gene Ontology (miRWalk)	GO0002020 protease binding	overrepresented	0.0128293	13.4316	25	hsa-let-7a-5p; hsa-let-7e-5p; hsa-miR-106b-5p; hsa-miR-125a-5p; hsa-miR-143-3p; hsa-miR-145-5p; hsa-miR-148a-3p; hsa-miR-150-5p; hsa-miR-155-5p; hsa-miR-181b-5p; hsa-miR-186-5p; hsa-miR-22-3p; hsa-miR-25-3p; hsa-miR-27a-3p; hsa-miR-330-5p; hsa-miR-340-5p; hsa-miR-361-5p; hsa-miR-378a-5p; hsa-miR-451a; hsa-miR-484; hsa-miR-504-5p; hsa-miR-505-3p; hsa-miR-7-5p; hsa-miR-769-5p; hsa-miR-98-5p
Gene Ontology (miRWalk)	GO0005671 ada2 gcn5 ada3 transcription activator complex	overrepresented	0.0136099	4.78246	13	hsa-let-7a-5p; hsa-let-7e-5p; hsa-let-7f-5p; hsa-miR-106b-5p; hsa-miR-155-5p; hsa-miR-181b-5p; hsa-miR-186-5p; hsa-miR-23a-3p; hsa-miR-25-3p; hsa-miR-345-5p; hsa-miR-378a-5p; hsa-miR-484; hsa-miR-7-5p
Gene Ontology (miRWalk)	GO0045892 negative regulation of transcription dna dependent	overrepresented	0.0136099	25.2351	38	hsa-let-7a-3p; hsa-let-7a-5p; hsa-let-7c-5p; hsa-let-7e-5p; hsa-let-7f-5p; hsa-miR-106b-5p; hsa-miR-125a-5p; hsa-miR-1292-5p; hsa-miR-134-5p; hsa-miR-143-3p; hsa-miR-145-5p; hsa-miR-148a-3p; hsa-miR-150-5p; hsa-miR-151a-5p; hsa-miR-155-5p; hsa-miR-181b-5p; hsa-miR-186-5p; hsa-miR-191-5p; hsa-miR-199b-5p; hsa-miR-223-3p; hsa-miR-22-3p; hsa-miR-23a-3p; hsa-miR-25-3p; hsa-miR-27a-3p; hsa-miR-30e-5p;…
Gene Ontology (miRWalk)	GO0002053 positive regulation of mesenchymal cell proliferation	overrepresented	0.0137963	11.9053	23	hsa-let-7a-5p; hsa-let-7c-5p; hsa-let-7e-5p; hsa-let-7f-5p; hsa-miR-106b-5p; hsa-miR-125a-5p; hsa-miR-134-5p; hsa-miR-145-5p; hsa-miR-148a-3p; hsa-miR-150-5p; hsa-miR-152-3p; hsa-miR-155-5p; hsa-miR-181b-5p; hsa-miR-186-5p; hsa-miR-22-3p; hsa-miR-361-5p; hsa-miR-409-3p; hsa-miR-451a; hsa-miR-484; hsa-miR-503-5p; hsa-miR-504-5p; hsa-miR-7-5p; hsa-miR-98-5p
Gene Ontology (miRWalk)	GO0030890 positive regulation of b cell proliferation	overrepresented	0.0137963	11.9053	23	hsa-let-7a-5p; hsa-let-7c-5p; hsa-let-7e-5p; hsa-let-7f-5p; hsa-miR-106b-5p; hsa-miR-125a-5p; hsa-miR-143-3p; hsa-miR-145-5p; hsa-miR-148a-3p; hsa-miR-155-5p; hsa-miR-181b-5p; hsa-miR-186-5p; hsa-miR-223-3p; hsa-miR-340-5p; hsa-miR-345-5p; hsa-miR-451a; hsa-miR-454-5p; hsa-miR-484; hsa-miR-503-5p; hsa-miR-7-5p; hsa-miR-769-5p; hsa-miR-942-5p; hsa-miR-98-5p
Gene Ontology (miRWalk)	GO0002039 p53 binding	overrepresented	0.013882	12.7193	24	hsa-let-7a-5p; hsa-let-7c-5p; hsa-let-7e-5p; hsa-miR-106b-5p; hsa-miR-125a-5p; hsa-miR-143-3p; hsa-miR-145-5p; hsa-miR-150-5p; hsa-miR-155-5p; hsa-miR-181b-5p; hsa-miR-186-5p; hsa-miR-193a-5p; hsa-miR-25-3p; hsa-miR-27a-3p; hsa-miR-30e-5p; hsa-miR-340-5p; hsa-miR-342-5p; hsa-miR-361-5p; hsa-miR-484; hsa-miR-504-5p; hsa-miR-505-3p; hsa-miR-7-5p; hsa-miR-769-5p; hsa-miR-98-5p
Gene Ontology (miRWalk)	GO0014065 phosphatidylinositol 3 kinase cascade	overrepresented	0.0141357	6.10526	15	hsa-let-7a-5p; hsa-let-7e-5p; hsa-miR-125a-5p; hsa-miR-145-5p; hsa-miR-148a-3p; hsa-miR-152-3p; hsa-miR-155-5p; hsa-miR-181b-5p; hsa-miR-199b-5p; hsa-miR-223-3p; hsa-miR-22-3p; hsa-miR-370-3p; hsa-miR-484; hsa-miR-7-5p; hsa-miR-769-5p
Gene Ontology (miRWalk)	GO0035264 multicellular organism growth	overrepresented	0.0145217	11.193	22	hsa-let-7a-5p; hsa-let-7c-5p; hsa-miR-106b-5p; hsa-miR-125a-5p; hsa-miR-148a-3p; hsa-miR-150-5p; hsa-miR-155-5p; hsa-miR-16-2-3p; hsa-miR-181b-5p; hsa-miR-186-5p; hsa-miR-22-3p; hsa-miR-23a-3p; hsa-miR-25-3p; hsa-miR-27a-3p; hsa-miR-30e-5p; hsa-miR-340-5p; hsa-miR-454-5p; hsa-miR-484; hsa-miR-504-5p; hsa-miR-505-3p; hsa-miR-769-5p; hsa-miR-98-5p
Gene Ontology (miRWalk)	GO0047485 protein n terminus binding	overrepresented	0.0145253	15.2632	27	hsa-let-7a-5p; hsa-let-7c-5p; hsa-let-7e-5p; hsa-let-7f-5p; hsa-miR-106b-5p; hsa-miR-125a-5p; hsa-miR-142-3p; hsa-miR-150-5p; hsa-miR-155-5p; hsa-miR-181b-5p; hsa-miR-186-5p; hsa-miR-223-3p; hsa-miR-22-3p; hsa-miR-23a-3p; hsa-miR-25-3p; hsa-miR-27a-3p; hsa-miR-30e-5p; hsa-miR-330-5p; hsa-miR-342-5p; hsa-miR-361-5p; hsa-miR-378a-5p; hsa-miR-484; hsa-miR-504-5p; hsa-miR-505-3p; hsa-miR-7-5p; hsa-mi…
Gene Ontology (miRWalk)	GO0060041 retina development in camera type eye	overrepresented	0.0146641	6.81754	16	hsa-let-7a-5p; hsa-let-7e-5p; hsa-miR-106b-5p; hsa-miR-125a-5p; hsa-miR-148a-3p; hsa-miR-155-5p; hsa-miR-186-5p; hsa-miR-223-3p; hsa-miR-23a-3p; hsa-miR-27a-3p; hsa-miR-330-5p; hsa-miR-340-5p; hsa-miR-484; hsa-miR-504-5p; hsa-miR-505-3p; hsa-miR-98-5p
Gene Ontology (miRWalk)	GO0005739 mitochondrion	overrepresented	0.0146641	29.5088	42	hsa-let-7a-3p; hsa-let-7a-5p; hsa-let-7c-5p; hsa-let-7e-5p; hsa-let-7f-1-3p; hsa-let-7f-5p; hsa-miR-106b-5p; hsa-miR-1227-3p; hsa-miR-125a-5p; hsa-miR-142-3p; hsa-miR-143-3p; hsa-miR-145-5p; hsa-miR-148a-3p; hsa-miR-150-5p; hsa-miR-151a-5p; hsa-miR-152-3p; hsa-miR-155-5p; hsa-miR-181b-5p; hsa-miR-186-5p; hsa-miR-191-5p; hsa-miR-22-3p; hsa-miR-23a-3p; hsa-miR-25-3p; hsa-miR-27a-3p; hsa-miR-30e-5p;…
Gene Ontology (miRWalk)	GO0045335 phagocytic vesicle	overrepresented	0.0146779	3.66316	11	hsa-miR-106b-5p; hsa-miR-125a-5p; hsa-miR-142-3p; hsa-miR-155-5p; hsa-miR-186-5p; hsa-miR-191-5p; hsa-miR-25-3p; hsa-miR-27a-3p; hsa-miR-484; hsa-miR-7-5p; hsa-miR-98-5p
Gene Ontology (miRWalk)	GO0042060 wound healing	overrepresented	0.0146779	8.95439	19	hsa-let-7a-5p; hsa-let-7c-5p; hsa-let-7e-5p; hsa-miR-106b-5p; hsa-miR-125a-5p; hsa-miR-142-3p; hsa-miR-152-3p; hsa-miR-155-5p; hsa-miR-186-5p; hsa-miR-191-5p; hsa-miR-199b-5p; hsa-miR-223-3p; hsa-miR-22-3p; hsa-miR-361-5p; hsa-miR-370-3p; hsa-miR-484; hsa-miR-503-5p; hsa-miR-7-5p; hsa-miR-98-5p
Gene Ontology (miRWalk)	GO0043687 post translational protein modification	overrepresented	0.0146779	12.8211	24	hsa-let-7a-5p; hsa-let-7e-5p; hsa-miR-106b-5p; hsa-miR-125a-5p; hsa-miR-142-3p; hsa-miR-145-5p; hsa-miR-155-5p; hsa-miR-181b-5p; hsa-miR-186-5p; hsa-miR-191-5p; hsa-miR-23a-3p; hsa-miR-25-3p; hsa-miR-30e-5p; hsa-miR-330-5p; hsa-miR-340-5p; hsa-miR-361-5p; hsa-miR-378a-5p; hsa-miR-484; hsa-miR-503-5p; hsa-miR-505-3p; hsa-miR-7-5p; hsa-miR-769-5p; hsa-miR-941; hsa-miR-98-5p
Gene Ontology (miRWalk)	GO0007091 mitotic metaphase anaphase transition	overrepresented	0.0147698	4.27368	12	hsa-let-7a-5p; hsa-let-7e-5p; hsa-miR-106b-5p; hsa-miR-148a-3p; hsa-miR-155-5p; hsa-miR-186-5p; hsa-miR-191-5p; hsa-miR-22-3p; hsa-miR-25-3p; hsa-miR-27a-3p; hsa-miR-340-5p; hsa-miR-98-5p
Gene Ontology (miRWalk)	GO0043409 negative regulation of mapk cascade	overrepresented	0.0147698	4.27368	12	hsa-let-7a-5p; hsa-let-7e-5p; hsa-miR-106b-5p; hsa-miR-125a-5p; hsa-miR-148a-3p; hsa-miR-150-5p; hsa-miR-155-5p; hsa-miR-186-5p; hsa-miR-27a-3p; hsa-miR-361-5p; hsa-miR-370-3p; hsa-miR-7-5p
Gene Ontology (miRWalk)	GO0006968 cellular defense response	overrepresented	0.0147698	4.88421	13	hsa-let-7e-5p; hsa-miR-142-3p; hsa-miR-148a-3p; hsa-miR-152-3p; hsa-miR-155-5p; hsa-miR-186-5p; hsa-miR-22-3p; hsa-miR-25-3p; hsa-miR-26b-3p; hsa-miR-30e-5p; hsa-miR-340-5p; hsa-miR-7-5p; hsa-miR-769-5p
Gene Ontology (miRWalk)	GO0017111 nucleoside triphosphatase activity	overrepresented	0.0147698	4.88421	13	hsa-let-7a-5p; hsa-miR-106b-5p; hsa-miR-125a-5p; hsa-miR-142-3p; hsa-miR-151a-5p; hsa-miR-155-5p; hsa-miR-186-5p; hsa-miR-23a-3p; hsa-miR-25-3p; hsa-miR-378a-5p; hsa-miR-484; hsa-miR-7-5p; hsa-miR-98-5p
Gene Ontology (miRWalk)	GO0002479 antigen processing and presentation of exogenous peptide antigen via mhc class i tap dependent	overrepresented	0.0147698	10.4807	21	hsa-let-7a-5p; hsa-let-7c-5p; hsa-let-7e-5p; hsa-miR-106b-5p; hsa-miR-142-3p; hsa-miR-148a-3p; hsa-miR-152-3p; hsa-miR-155-5p; hsa-miR-181b-5p; hsa-miR-186-5p; hsa-miR-191-5p; hsa-miR-23a-3p; hsa-miR-25-3p; hsa-miR-30e-5p; hsa-miR-342-5p; hsa-miR-361-5p; hsa-miR-378a-5p; hsa-miR-484; hsa-miR-7-5p; hsa-miR-769-5p; hsa-miR-98-5p
Gene Ontology (miRWalk)	GO0007596 blood coagulation	overrepresented	0.0147698	26.4561	39	hsa-let-7a-5p; hsa-let-7c-5p; hsa-let-7e-5p; hsa-let-7f-5p; hsa-miR-106b-5p; hsa-miR-1227-3p; hsa-miR-125a-5p; hsa-miR-134-5p; hsa-miR-142-3p; hsa-miR-143-3p; hsa-miR-145-5p; hsa-miR-150-5p; hsa-miR-151a-5p; hsa-miR-155-5p; hsa-miR-181b-5p; hsa-miR-186-5p; hsa-miR-191-5p; hsa-miR-223-3p; hsa-miR-22-3p; hsa-miR-23a-3p; hsa-miR-25-3p; hsa-miR-25-5p; hsa-miR-27a-3p; hsa-miR-30e-5p; hsa-miR-330-5p; h…
Gene Ontology (miRWalk)	GO0051384 response to glucocorticoid stimulus	overrepresented	0.0149757	11.2947	22	hsa-let-7a-5p; hsa-let-7c-5p; hsa-let-7e-5p; hsa-miR-125a-5p; hsa-miR-143-3p; hsa-miR-145-5p; hsa-miR-148a-3p; hsa-miR-150-5p; hsa-miR-155-5p; hsa-miR-181b-5p; hsa-miR-186-5p; hsa-miR-191-5p; hsa-miR-193a-5p; hsa-miR-22-3p; hsa-miR-23a-3p; hsa-miR-25-3p; hsa-miR-342-5p; hsa-miR-484; hsa-miR-504-5p; hsa-miR-7-5p; hsa-miR-769-5p; hsa-miR-98-5p
Gene Ontology (miRWalk)	GO0000184 nuclear transcribed mrna catabolic process nonsense mediated decay	overrepresented	0.0149757	17.0947	29	hsa-let-7a-5p; hsa-let-7c-5p; hsa-let-7e-5p; hsa-miR-106b-5p; hsa-miR-1227-3p; hsa-miR-125a-5p; hsa-miR-148a-3p; hsa-miR-155-5p; hsa-miR-181b-5p; hsa-miR-186-5p; hsa-miR-191-5p; hsa-miR-193a-5p; hsa-miR-22-3p; hsa-miR-23a-3p; hsa-miR-25-3p; hsa-miR-25-5p; hsa-miR-27a-3p; hsa-miR-30e-5p; hsa-miR-330-5p; hsa-miR-340-5p; hsa-miR-342-5p; hsa-miR-361-5p; hsa-miR-484; hsa-miR-503-5p; hsa-miR-504-5p; hs…
Gene Ontology (miRWalk)	GO0008283 cell proliferation	overrepresented	0.0149757	24.5228	37	hsa-let-7a-5p; hsa-let-7c-5p; hsa-let-7e-5p; hsa-let-7f-5p; hsa-miR-106b-5p; hsa-miR-1227-3p; hsa-miR-125a-5p; hsa-miR-142-3p; hsa-miR-143-3p; hsa-miR-145-5p; hsa-miR-148a-3p; hsa-miR-150-5p; hsa-miR-151a-5p; hsa-miR-152-3p; hsa-miR-155-5p; hsa-miR-181b-5p; hsa-miR-186-5p; hsa-miR-191-5p; hsa-miR-199b-5p; hsa-miR-223-3p; hsa-miR-22-3p; hsa-miR-23a-3p; hsa-miR-25-3p; hsa-miR-27a-3p; hsa-miR-30e-5p…
Gene Ontology (miRWalk)	GO0000216 m g1 transition of mitotic cell cycle	overrepresented	0.0152419	12.1088	23	hsa-let-7a-5p; hsa-let-7c-5p; hsa-let-7e-5p; hsa-miR-106b-5p; hsa-miR-142-3p; hsa-miR-148a-3p; hsa-miR-155-5p; hsa-miR-181b-5p; hsa-miR-186-5p; hsa-miR-191-5p; hsa-miR-23a-3p; hsa-miR-25-3p; hsa-miR-30e-5p; hsa-miR-342-5p; hsa-miR-361-5p; hsa-miR-378a-5p; hsa-miR-484; hsa-miR-501-3p; hsa-miR-503-5p; hsa-miR-505-3p; hsa-miR-7-5p; hsa-miR-769-5p; hsa-miR-98-5p
Gene Ontology (miRWalk)	GO0001077 rna polymerase ii binding in positive regulation of transcription	overrepresented	0.0152419	12.9228	24	hsa-let-7a-5p; hsa-let-7c-5p; hsa-let-7e-5p; hsa-let-7f-5p; hsa-miR-125a-5p; hsa-miR-145-5p; hsa-miR-150-5p; hsa-miR-151a-5p; hsa-miR-155-5p; hsa-miR-186-5p; hsa-miR-191-5p; hsa-miR-199b-5p; hsa-miR-223-3p; hsa-miR-22-3p; hsa-miR-23a-3p; hsa-miR-25-3p; hsa-miR-27a-3p; hsa-miR-340-5p; hsa-miR-370-3p; hsa-miR-484; hsa-miR-503-5p; hsa-miR-504-5p; hsa-miR-7-5p; hsa-miR-98-5p
Gene Ontology (miRWalk)	GO0045766 positive regulation of angiogenesis	overrepresented	0.0152419	12.9228	24	hsa-let-7a-5p; hsa-let-7e-5p; hsa-miR-106b-5p; hsa-miR-125a-5p; hsa-miR-134-5p; hsa-miR-143-3p; hsa-miR-145-5p; hsa-miR-150-5p; hsa-miR-155-5p; hsa-miR-181b-5p; hsa-miR-186-5p; hsa-miR-191-5p; hsa-miR-199b-5p; hsa-miR-223-3p; hsa-miR-25-3p; hsa-miR-27a-3p; hsa-miR-361-5p; hsa-miR-451a; hsa-miR-484; hsa-miR-503-5p; hsa-miR-504-5p; hsa-miR-505-3p; hsa-miR-7-5p; hsa-miR-98-5p
Gene Ontology (miRWalk)	GO0005215 transporter activity	overrepresented	0.0152419	13.7368	25	hsa-let-7a-5p; hsa-let-7c-5p; hsa-let-7e-5p; hsa-let-7f-5p; hsa-miR-106b-5p; hsa-miR-125a-5p; hsa-miR-134-5p; hsa-miR-142-3p; hsa-miR-145-5p; hsa-miR-151a-5p; hsa-miR-155-5p; hsa-miR-186-5p; hsa-miR-223-3p; hsa-miR-22-3p; hsa-miR-23a-3p; hsa-miR-25-3p; hsa-miR-30e-5p; hsa-miR-340-5p; hsa-miR-342-5p; hsa-miR-345-5p; hsa-miR-378a-5p; hsa-miR-451a; hsa-miR-484; hsa-miR-7-5p; hsa-miR-98-5p
Gene Ontology (miRWalk)	GO0005694 chromosome	overrepresented	0.0155199	8.34386	18	hsa-let-7a-5p; hsa-let-7c-5p; hsa-let-7e-5p; hsa-miR-106b-5p; hsa-miR-142-3p; hsa-miR-151a-5p; hsa-miR-152-3p; hsa-miR-155-5p; hsa-miR-186-5p; hsa-miR-23a-3p; hsa-miR-25-3p; hsa-miR-27a-3p; hsa-miR-30e-5p; hsa-miR-340-5p; hsa-miR-361-5p; hsa-miR-484; hsa-miR-7-5p; hsa-miR-98-5p
Gene Ontology (miRWalk)	GO0042590 antigen processing and presentation of exogenous peptide antigen via mhc class i	overrepresented	0.0155199	10.5825	21	hsa-let-7a-5p; hsa-let-7c-5p; hsa-let-7e-5p; hsa-miR-106b-5p; hsa-miR-142-3p; hsa-miR-148a-3p; hsa-miR-152-3p; hsa-miR-155-5p; hsa-miR-181b-5p; hsa-miR-186-5p; hsa-miR-191-5p; hsa-miR-23a-3p; hsa-miR-25-3p; hsa-miR-30e-5p; hsa-miR-342-5p; hsa-miR-361-5p; hsa-miR-378a-5p; hsa-miR-484; hsa-miR-7-5p; hsa-miR-769-5p; hsa-miR-98-5p
Gene Ontology (miRWalk)	GO0005975 carbohydrate metabolic process	overrepresented	0.0161732	18.1123	30	hsa-let-7a-3p; hsa-let-7a-5p; hsa-let-7c-5p; hsa-let-7e-5p; hsa-let-7f-5p; hsa-miR-106b-5p; hsa-miR-125a-5p; hsa-miR-142-3p; hsa-miR-143-3p; hsa-miR-148a-3p; hsa-miR-152-3p; hsa-miR-155-5p; hsa-miR-186-5p; hsa-miR-191-5p; hsa-miR-223-3p; hsa-miR-22-3p; hsa-miR-23a-3p; hsa-miR-25-3p; hsa-miR-30e-5p; hsa-miR-330-5p; hsa-miR-340-5p; hsa-miR-342-5p; hsa-miR-361-5p; hsa-miR-378a-5p; hsa-miR-484; hsa-m…
Gene Ontology (miRWalk)	GO0007067 mitosis	overrepresented	0.0161732	18.1123	30	hsa-let-7a-5p; hsa-let-7c-5p; hsa-let-7e-5p; hsa-let-7f-5p; hsa-miR-106b-5p; hsa-miR-142-3p; hsa-miR-145-5p; hsa-miR-148a-3p; hsa-miR-155-5p; hsa-miR-181b-5p; hsa-miR-186-5p; hsa-miR-22-3p; hsa-miR-23a-3p; hsa-miR-25-3p; hsa-miR-25-5p; hsa-miR-27a-3p; hsa-miR-30e-5p; hsa-miR-330-5p; hsa-miR-340-5p; hsa-miR-342-5p; hsa-miR-361-5p; hsa-miR-370-3p; hsa-miR-451a; hsa-miR-484; hsa-miR-503-5p; hsa-miR-…
Gene Ontology (miRWalk)	GO0050679 positive regulation of epithelial cell proliferation	overrepresented	0.0164775	13.0246	24	hsa-let-7a-5p; hsa-let-7c-5p; hsa-let-7f-5p; hsa-miR-106b-5p; hsa-miR-125a-5p; hsa-miR-134-5p; hsa-miR-143-3p; hsa-miR-145-5p; hsa-miR-148a-3p; hsa-miR-150-5p; hsa-miR-152-3p; hsa-miR-155-5p; hsa-miR-186-5p; hsa-miR-199b-5p; hsa-miR-25-3p; hsa-miR-27a-3p; hsa-miR-330-5p; hsa-miR-361-5p; hsa-miR-451a; hsa-miR-484; hsa-miR-503-5p; hsa-miR-504-5p; hsa-miR-7-5p; hsa-miR-98-5p
Gene Ontology (miRWalk)	GO0019843 rrna binding	overrepresented	0.0167088	6.30877	15	hsa-let-7a-5p; hsa-let-7c-5p; hsa-miR-125a-5p; hsa-miR-155-5p; hsa-miR-186-5p; hsa-miR-191-5p; hsa-miR-22-3p; hsa-miR-23a-3p; hsa-miR-25-3p; hsa-miR-27a-3p; hsa-miR-30e-5p; hsa-miR-361-5p; hsa-miR-409-3p; hsa-miR-484; hsa-miR-505-3p
Gene Ontology (miRWalk)	GO0043434 response to peptide hormone stimulus	overrepresented	0.0168309	9.15789	19	hsa-let-7a-5p; hsa-let-7c-5p; hsa-let-7f-5p; hsa-miR-142-3p; hsa-miR-143-3p; hsa-miR-145-5p; hsa-miR-148a-3p; hsa-miR-152-3p; hsa-miR-155-5p; hsa-miR-186-5p; hsa-miR-191-5p; hsa-miR-23a-3p; hsa-miR-361-5p; hsa-miR-378a-5p; hsa-miR-484; hsa-miR-504-5p; hsa-miR-505-3p; hsa-miR-7-5p; hsa-miR-98-5p
Gene Ontology (miRWalk)	GO0071456 cellular response to hypoxia	overrepresented	0.0168402	17.2982	29	hsa-let-7a-5p; hsa-let-7c-5p; hsa-let-7e-5p; hsa-miR-106b-5p; hsa-miR-125a-5p; hsa-miR-134-5p; hsa-miR-143-3p; hsa-miR-145-5p; hsa-miR-150-5p; hsa-miR-155-5p; hsa-miR-181b-5p; hsa-miR-186-5p; hsa-miR-191-5p; hsa-miR-199b-5p; hsa-miR-223-3p; hsa-miR-22-3p; hsa-miR-23a-3p; hsa-miR-25-3p; hsa-miR-27a-3p; hsa-miR-30e-5p; hsa-miR-330-5p; hsa-miR-340-5p; hsa-miR-361-5p; hsa-miR-484; hsa-miR-503-5p; hsa…
Gene Ontology (miRWalk)	GO0043498 cell surface binding	overrepresented	0.0172263	7.02105	16	hsa-miR-106b-5p; hsa-miR-125a-5p; hsa-miR-134-5p; hsa-miR-145-5p; hsa-miR-148a-3p; hsa-miR-150-5p; hsa-miR-155-5p; hsa-miR-186-5p; hsa-miR-22-3p; hsa-miR-361-5p; hsa-miR-451a; hsa-miR-503-5p; hsa-miR-504-5p; hsa-miR-7-5p; hsa-miR-769-5p; hsa-miR-98-5p
Gene Ontology (miRWalk)	GO0071222 cellular response to lipopolysaccharide	overrepresented	0.0173029	7.73333	17	hsa-let-7c-5p; hsa-miR-125a-5p; hsa-miR-142-3p; hsa-miR-143-3p; hsa-miR-145-5p; hsa-miR-155-5p; hsa-miR-186-5p; hsa-miR-199b-5p; hsa-miR-223-3p; hsa-miR-22-3p; hsa-miR-23a-3p; hsa-miR-25-3p; hsa-miR-27a-3p; hsa-miR-378a-5p; hsa-miR-409-3p; hsa-miR-7-5p; hsa-miR-98-5p
Gene Ontology (miRWalk)	GO0001938 positive regulation of endothelial cell proliferation	overrepresented	0.0173029	11.4982	22	hsa-let-7a-5p; hsa-let-7e-5p; hsa-miR-106b-5p; hsa-miR-125a-5p; hsa-miR-134-5p; hsa-miR-145-5p; hsa-miR-150-5p; hsa-miR-155-5p; hsa-miR-181b-5p; hsa-miR-186-5p; hsa-miR-199b-5p; hsa-miR-23a-3p; hsa-miR-25-3p; hsa-miR-27a-3p; hsa-miR-361-5p; hsa-miR-370-3p; hsa-miR-409-3p; hsa-miR-503-5p; hsa-miR-504-5p; hsa-miR-505-3p; hsa-miR-7-5p; hsa-miR-98-5p
Gene Ontology (miRWalk)	GO0000086 g2 m transition of mitotic cell cycle	overrepresented	0.0173029	19.1298	31	hsa-let-7a-5p; hsa-let-7c-5p; hsa-let-7e-5p; hsa-let-7f-5p; hsa-miR-106b-5p; hsa-miR-1227-3p; hsa-miR-125a-5p; hsa-miR-134-5p; hsa-miR-142-3p; hsa-miR-145-5p; hsa-miR-148a-3p; hsa-miR-155-5p; hsa-miR-181b-5p; hsa-miR-186-5p; hsa-miR-22-3p; hsa-miR-25-3p; hsa-miR-26b-3p; hsa-miR-30e-5p; hsa-miR-345-5p; hsa-miR-361-5p; hsa-miR-451a; hsa-miR-454-5p; hsa-miR-484; hsa-miR-503-5p; hsa-miR-504-5p; hsa-m…
Gene Ontology (miRWalk)	GO0009790 embryo development	overrepresented	0.0177175	13.1263	24	hsa-let-7a-5p; hsa-let-7c-5p; hsa-let-7e-5p; hsa-miR-106b-5p; hsa-miR-125a-5p; hsa-miR-134-5p; hsa-miR-145-5p; hsa-miR-148a-3p; hsa-miR-151a-5p; hsa-miR-155-5p; hsa-miR-186-5p; hsa-miR-223-3p; hsa-miR-22-3p; hsa-miR-23a-3p; hsa-miR-27a-3p; hsa-miR-30e-5p; hsa-miR-361-5p; hsa-miR-378a-5p; hsa-miR-451a; hsa-miR-484; hsa-miR-550a-3p; hsa-miR-7-5p; hsa-miR-769-5p; hsa-miR-98-5p
Gene Ontology (miRWalk)	GO0006415 translational termination	overrepresented	0.0182425	15.6702	27	hsa-let-7a-5p; hsa-let-7c-5p; hsa-let-7e-5p; hsa-miR-106b-5p; hsa-miR-1227-3p; hsa-miR-125a-5p; hsa-miR-148a-3p; hsa-miR-155-5p; hsa-miR-181b-5p; hsa-miR-186-5p; hsa-miR-191-5p; hsa-miR-193a-5p; hsa-miR-22-3p; hsa-miR-23a-3p; hsa-miR-25-3p; hsa-miR-25-5p; hsa-miR-27a-3p; hsa-miR-30e-5p; hsa-miR-330-5p; hsa-miR-361-5p; hsa-miR-484; hsa-miR-503-5p; hsa-miR-504-5p; hsa-miR-505-3p; hsa-miR-7-5p; hsa-…
Gene Ontology (miRWalk)	GO0019083 viral transcription	overrepresented	0.0182425	15.6702	27	hsa-let-7a-5p; hsa-let-7c-5p; hsa-let-7e-5p; hsa-miR-106b-5p; hsa-miR-1227-3p; hsa-miR-125a-5p; hsa-miR-148a-3p; hsa-miR-155-5p; hsa-miR-181b-5p; hsa-miR-186-5p; hsa-miR-191-5p; hsa-miR-193a-5p; hsa-miR-22-3p; hsa-miR-23a-3p; hsa-miR-25-3p; hsa-miR-25-5p; hsa-miR-27a-3p; hsa-miR-30e-5p; hsa-miR-330-5p; hsa-miR-361-5p; hsa-miR-484; hsa-miR-503-5p; hsa-miR-504-5p; hsa-miR-505-3p; hsa-miR-7-5p; hsa-…
Gene Ontology (miRWalk)	GO0005654 nucleoplasm	overrepresented	0.0182642	34.393	46	hsa-let-7a-3p; hsa-let-7a-5p; hsa-let-7c-5p; hsa-let-7e-5p; hsa-let-7f-1-3p; hsa-let-7f-5p; hsa-miR-106b-5p; hsa-miR-1227-3p; hsa-miR-125a-5p; hsa-miR-1292-5p; hsa-miR-142-3p; hsa-miR-143-3p; hsa-miR-145-5p; hsa-miR-148a-3p; hsa-miR-150-5p; hsa-miR-151a-5p; hsa-miR-155-5p; hsa-miR-16-2-3p; hsa-miR-181b-5p; hsa-miR-186-5p; hsa-miR-191-5p; hsa-miR-199b-5p; hsa-miR-223-3p; hsa-miR-22-3p; hsa-miR-23a…
Gene Ontology (miRWalk)	GO0042327 positive regulation of phosphorylation	overrepresented	0.0186223	6.41053	15	hsa-let-7a-5p; hsa-miR-125a-5p; hsa-miR-145-5p; hsa-miR-148a-3p; hsa-miR-152-3p; hsa-miR-155-5p; hsa-miR-186-5p; hsa-miR-27a-3p; hsa-miR-340-5p; hsa-miR-409-3p; hsa-miR-451a; hsa-miR-484; hsa-miR-7-5p; hsa-miR-769-5p; hsa-miR-98-5p
Gene Ontology (miRWalk)	GO0043425 bhlh transcription factor binding	overrepresented	0.0186223	6.41053	15	hsa-let-7a-5p; hsa-let-7c-5p; hsa-let-7f-5p; hsa-miR-125a-5p; hsa-miR-142-3p; hsa-miR-148a-3p; hsa-miR-155-5p; hsa-miR-181b-5p; hsa-miR-186-5p; hsa-miR-223-3p; hsa-miR-22-3p; hsa-miR-27a-3p; hsa-miR-30e-5p; hsa-miR-484; hsa-miR-941
Gene Ontology (miRWalk)	GO0000139 golgi membrane	overrepresented	0.0186223	20.1474	32	hsa-let-7a-5p; hsa-let-7c-5p; hsa-let-7e-5p; hsa-let-7f-5p; hsa-miR-106b-5p; hsa-miR-125a-5p; hsa-miR-142-3p; hsa-miR-143-3p; hsa-miR-145-5p; hsa-miR-148a-3p; hsa-miR-150-5p; hsa-miR-151a-5p; hsa-miR-152-3p; hsa-miR-155-5p; hsa-miR-181b-5p; hsa-miR-186-5p; hsa-miR-191-5p; hsa-miR-25-3p; hsa-miR-27a-3p; hsa-miR-30e-5p; hsa-miR-330-5p; hsa-miR-340-5p; hsa-miR-361-5p; hsa-miR-362-5p; hsa-miR-451a; h…
Gene Ontology (miRWalk)	GO0019048 virus host interaction	overrepresented	0.0187341	24.9298	37	hsa-let-7a-5p; hsa-let-7c-5p; hsa-let-7e-5p; hsa-let-7f-5p; hsa-miR-106b-5p; hsa-miR-125a-5p; hsa-miR-142-3p; hsa-miR-143-3p; hsa-miR-145-5p; hsa-miR-148a-3p; hsa-miR-150-5p; hsa-miR-151a-5p; hsa-miR-155-5p; hsa-miR-181b-5p; hsa-miR-186-5p; hsa-miR-191-5p; hsa-miR-193a-5p; hsa-miR-223-3p; hsa-miR-22-3p; hsa-miR-23a-3p; hsa-miR-25-3p; hsa-miR-26b-3p; hsa-miR-27a-3p; hsa-miR-30e-5p; hsa-miR-330-5p;…
Gene Ontology (miRWalk)	GO0002474 antigen processing and presentation of peptide antigen via mhc class i	overrepresented	0.0187901	11.6	22	hsa-let-7a-5p; hsa-let-7c-5p; hsa-let-7e-5p; hsa-miR-106b-5p; hsa-miR-142-3p; hsa-miR-148a-3p; hsa-miR-152-3p; hsa-miR-155-5p; hsa-miR-181b-5p; hsa-miR-186-5p; hsa-miR-191-5p; hsa-miR-23a-3p; hsa-miR-25-3p; hsa-miR-30e-5p; hsa-miR-342-5p; hsa-miR-361-5p; hsa-miR-378a-5p; hsa-miR-484; hsa-miR-505-3p; hsa-miR-7-5p; hsa-miR-769-5p; hsa-miR-98-5p
Gene Ontology (miRWalk)	GO0010907 positive regulation of glucose metabolic process	overrepresented	0.018853	3.86667	11	hsa-let-7e-5p; hsa-miR-143-3p; hsa-miR-145-5p; hsa-miR-148a-3p; hsa-miR-152-3p; hsa-miR-186-5p; hsa-miR-451a; hsa-miR-484; hsa-miR-505-3p; hsa-miR-7-5p; hsa-miR-98-5p
Gene Ontology (miRWalk)	GO0042273 ribosomal large subunit biogenesis	overrepresented	0.018853	3.86667	11	hsa-let-7a-5p; hsa-let-7c-5p; hsa-let-7e-5p; hsa-miR-106b-5p; hsa-miR-125a-5p; hsa-miR-186-5p; hsa-miR-193a-5p; hsa-miR-22-3p; hsa-miR-25-3p; hsa-miR-484; hsa-miR-769-5p
Gene Ontology (miRWalk)	GO0016568 chromatin modification	overrepresented	0.018853	13.2281	24	hsa-let-7a-5p; hsa-let-7c-5p; hsa-let-7e-5p; hsa-miR-106b-5p; hsa-miR-142-3p; hsa-miR-145-5p; hsa-miR-148a-3p; hsa-miR-152-3p; hsa-miR-155-5p; hsa-miR-181b-5p; hsa-miR-186-5p; hsa-miR-23a-3p; hsa-miR-25-3p; hsa-miR-27a-3p; hsa-miR-30e-5p; hsa-miR-340-5p; hsa-miR-378a-5p; hsa-miR-484; hsa-miR-503-5p; hsa-miR-504-5p; hsa-miR-505-3p; hsa-miR-7-5p; hsa-miR-769-5p; hsa-miR-98-5p
Gene Ontology (miRWalk)	GO0043231 intracellular membrane bounded organelle	overrepresented	0.0191309	22.0807	34	hsa-let-7a-3p; hsa-let-7a-5p; hsa-let-7c-5p; hsa-let-7e-5p; hsa-let-7f-5p; hsa-miR-106b-5p; hsa-miR-125a-5p; hsa-miR-1292-5p; hsa-miR-142-3p; hsa-miR-143-3p; hsa-miR-145-5p; hsa-miR-148a-3p; hsa-miR-151a-5p; hsa-miR-152-3p; hsa-miR-155-5p; hsa-miR-181b-5p; hsa-miR-186-5p; hsa-miR-191-5p; hsa-miR-223-3p; hsa-miR-22-3p; hsa-miR-23a-3p; hsa-miR-25-3p; hsa-miR-27a-3p; hsa-miR-30e-5p; hsa-miR-340-5p; …
Gene Ontology (miRWalk)	GO0001889 liver development	overrepresented	0.0192249	15.7719	27	hsa-let-7a-5p; hsa-let-7c-5p; hsa-let-7e-5p; hsa-let-7f-5p; hsa-miR-106b-5p; hsa-miR-125a-5p; hsa-miR-134-5p; hsa-miR-150-5p; hsa-miR-155-5p; hsa-miR-181b-5p; hsa-miR-186-5p; hsa-miR-191-5p; hsa-miR-193a-5p; hsa-miR-199b-5p; hsa-miR-223-3p; hsa-miR-22-3p; hsa-miR-23a-3p; hsa-miR-25-3p; hsa-miR-27a-3p; hsa-miR-340-5p; hsa-miR-342-5p; hsa-miR-361-5p; hsa-miR-370-3p; hsa-miR-484; hsa-miR-503-5p; hsa…
Gene Ontology (miRWalk)	GO0030154 cell differentiation	overrepresented	0.0194235	19.3333	31	hsa-let-7a-5p; hsa-let-7c-5p; hsa-let-7e-5p; hsa-let-7f-5p; hsa-miR-106b-5p; hsa-miR-125a-5p; hsa-miR-142-3p; hsa-miR-143-3p; hsa-miR-145-5p; hsa-miR-148a-3p; hsa-miR-150-5p; hsa-miR-155-5p; hsa-miR-181b-5p; hsa-miR-186-5p; hsa-miR-191-5p; hsa-miR-22-3p; hsa-miR-25-3p; hsa-miR-27a-3p; hsa-miR-30e-5p; hsa-miR-340-5p; hsa-miR-345-5p; hsa-miR-361-5p; hsa-miR-378a-5p; hsa-miR-451a; hsa-miR-484; hsa-m…
Gene Ontology (miRWalk)	GO0000123 histone acetyltransferase complex	overrepresented	0.0195568	5.8	14	hsa-let-7e-5p; hsa-miR-106b-5p; hsa-miR-125a-5p; hsa-miR-145-5p; hsa-miR-148a-3p; hsa-miR-150-5p; hsa-miR-155-5p; hsa-miR-181b-5p; hsa-miR-23a-3p; hsa-miR-25-3p; hsa-miR-342-5p; hsa-miR-484; hsa-miR-7-5p; hsa-miR-769-5p
Gene Ontology (miRWalk)	GO0030330 dna damage response signal transduction by p53 class mediator	overrepresented	0.0195568	5.8	14	hsa-let-7c-5p; hsa-miR-125a-5p; hsa-miR-143-3p; hsa-miR-145-5p; hsa-miR-150-5p; hsa-miR-155-5p; hsa-miR-181b-5p; hsa-miR-22-3p; hsa-miR-23a-3p; hsa-miR-25-3p; hsa-miR-27a-3p; hsa-miR-504-5p; hsa-miR-505-3p; hsa-miR-98-5p
Gene Ontology (miRWalk)	GO0001503 ossification	overrepresented	0.0200748	11.7018	22	hsa-let-7a-5p; hsa-let-7e-5p; hsa-let-7f-5p; hsa-miR-125a-5p; hsa-miR-142-3p; hsa-miR-143-3p; hsa-miR-145-5p; hsa-miR-148a-3p; hsa-miR-150-5p; hsa-miR-155-5p; hsa-miR-181b-5p; hsa-miR-186-5p; hsa-miR-223-3p; hsa-miR-22-3p; hsa-miR-25-3p; hsa-miR-27a-3p; hsa-miR-340-5p; hsa-miR-451a; hsa-miR-454-5p; hsa-miR-484; hsa-miR-505-3p; hsa-miR-7-5p
Gene Ontology (miRWalk)	GO0006461 protein complex assembly	overrepresented	0.0200748	14.1439	25	hsa-let-7a-5p; hsa-let-7e-5p; hsa-miR-106b-5p; hsa-miR-1227-3p; hsa-miR-125a-5p; hsa-miR-143-3p; hsa-miR-145-5p; hsa-miR-148a-3p; hsa-miR-150-5p; hsa-miR-155-5p; hsa-miR-186-5p; hsa-miR-191-5p; hsa-miR-199b-5p; hsa-miR-22-3p; hsa-miR-23a-3p; hsa-miR-25-3p; hsa-miR-27a-3p; hsa-miR-378a-5p; hsa-miR-484; hsa-miR-503-5p; hsa-miR-504-5p; hsa-miR-7-5p; hsa-miR-769-5p; hsa-miR-941; hsa-miR-98-5p
Gene Ontology (miRWalk)	GO0000792 heterochromatin	overrepresented	0.0204343	5.18947	13	hsa-let-7a-5p; hsa-let-7c-5p; hsa-let-7e-5p; hsa-miR-155-5p; hsa-miR-181b-5p; hsa-miR-186-5p; hsa-miR-191-5p; hsa-miR-25-3p; hsa-miR-342-5p; hsa-miR-484; hsa-miR-505-3p; hsa-miR-7-5p; hsa-miR-98-5p
Gene Ontology (miRWalk)	GO0006337 nucleosome disassembly	overrepresented	0.0204343	6.51228	15	hsa-let-7a-5p; hsa-let-7c-5p; hsa-let-7e-5p; hsa-let-7f-5p; hsa-miR-155-5p; hsa-miR-186-5p; hsa-miR-199b-5p; hsa-miR-223-3p; hsa-miR-25-3p; hsa-miR-342-5p; hsa-miR-361-5p; hsa-miR-378a-5p; hsa-miR-484; hsa-miR-7-5p; hsa-miR-98-5p
Gene Ontology (miRWalk)	GO0007584 response to nutrient	overrepresented	0.0204343	7.93684	17	hsa-let-7a-5p; hsa-let-7e-5p; hsa-miR-106b-5p; hsa-miR-125a-5p; hsa-miR-145-5p; hsa-miR-155-5p; hsa-miR-181b-5p; hsa-miR-186-5p; hsa-miR-191-5p; hsa-miR-23a-3p; hsa-miR-25-3p; hsa-miR-30e-5p; hsa-miR-342-5p; hsa-miR-484; hsa-miR-7-5p; hsa-miR-941; hsa-miR-98-5p
Gene Ontology (miRWalk)	GO0046902 regulation of mitochondrial membrane permeability	overrepresented	0.0204343	8.64912	18	hsa-let-7a-5p; hsa-let-7c-5p; hsa-miR-106b-5p; hsa-miR-125a-5p; hsa-miR-143-3p; hsa-miR-145-5p; hsa-miR-148a-3p; hsa-miR-150-5p; hsa-miR-181b-5p; hsa-miR-186-5p; hsa-miR-25-3p; hsa-miR-27a-3p; hsa-miR-330-5p; hsa-miR-451a; hsa-miR-484; hsa-miR-504-5p; hsa-miR-7-5p; hsa-miR-98-5p
Gene Ontology (miRWalk)	GO0005509 calcium ion binding	overrepresented	0.0204343	19.4351	31	hsa-let-7a-5p; hsa-let-7c-5p; hsa-let-7e-5p; hsa-let-7f-5p; hsa-miR-106b-5p; hsa-miR-1249-3p; hsa-miR-125a-5p; hsa-miR-142-3p; hsa-miR-143-3p; hsa-miR-145-5p; hsa-miR-148a-3p; hsa-miR-150-5p; hsa-miR-155-5p; hsa-miR-181b-5p; hsa-miR-186-5p; hsa-miR-191-5p; hsa-miR-223-3p; hsa-miR-23a-3p; hsa-miR-25-3p; hsa-miR-26b-3p; hsa-miR-27a-3p; hsa-miR-30e-5p; hsa-miR-330-5p; hsa-miR-340-5p; hsa-miR-361-5p;…
Gene Ontology (miRWalk)	GO0045087 innate immune response	overrepresented	0.0204343	20.3509	32	hsa-let-7a-5p; hsa-let-7c-5p; hsa-let-7e-5p; hsa-let-7f-5p; hsa-miR-106b-5p; hsa-miR-125a-5p; hsa-miR-142-3p; hsa-miR-143-3p; hsa-miR-145-5p; hsa-miR-148a-3p; hsa-miR-150-5p; hsa-miR-151a-5p; hsa-miR-155-5p; hsa-miR-181b-5p; hsa-miR-186-5p; hsa-miR-199b-5p; hsa-miR-223-3p; hsa-miR-22-3p; hsa-miR-25-3p; hsa-miR-27a-3p; hsa-miR-30e-5p; hsa-miR-330-5p; hsa-miR-340-5p; hsa-miR-361-5p; hsa-miR-378a-5p…
Gene Ontology (miRWalk)	GO0030308 negative regulation of cell growth	overrepresented	0.0204343	21.2667	33	hsa-let-7a-5p; hsa-let-7c-5p; hsa-let-7e-5p; hsa-let-7f-5p; hsa-miR-106b-5p; hsa-miR-125a-5p; hsa-miR-142-3p; hsa-miR-143-3p; hsa-miR-145-5p; hsa-miR-148a-3p; hsa-miR-150-5p; hsa-miR-151a-5p; hsa-miR-155-5p; hsa-miR-181b-5p; hsa-miR-186-5p; hsa-miR-22-3p; hsa-miR-25-3p; hsa-miR-27a-3p; hsa-miR-330-5p; hsa-miR-340-5p; hsa-miR-342-5p; hsa-miR-345-5p; hsa-miR-361-5p; hsa-miR-378a-5p; hsa-miR-451a; h…
Gene Ontology (miRWalk)	GO0003735 structural constituent of ribosome	overrepresented	0.0209847	16.7895	28	hsa-let-7a-5p; hsa-let-7c-5p; hsa-let-7e-5p; hsa-miR-106b-5p; hsa-miR-1227-3p; hsa-miR-125a-5p; hsa-miR-148a-3p; hsa-miR-155-5p; hsa-miR-181b-5p; hsa-miR-186-5p; hsa-miR-191-5p; hsa-miR-193a-5p; hsa-miR-22-3p; hsa-miR-23a-3p; hsa-miR-25-3p; hsa-miR-25-5p; hsa-miR-27a-3p; hsa-miR-30e-5p; hsa-miR-330-5p; hsa-miR-361-5p; hsa-miR-484; hsa-miR-503-5p; hsa-miR-504-5p; hsa-miR-505-3p; hsa-miR-7-5p; hsa-…
Gene Ontology (miRWalk)	GO0005845 mrna cap binding complex	overrepresented	0.0210541	3.96842	11	hsa-let-7a-5p; hsa-let-7c-5p; hsa-let-7e-5p; hsa-miR-145-5p; hsa-miR-155-5p; hsa-miR-181b-5p; hsa-miR-186-5p; hsa-miR-484; hsa-miR-7-5p; hsa-miR-769-5p; hsa-miR-98-5p
Gene Ontology (miRWalk)	GO0034605 cellular response to heat	overrepresented	0.0210541	3.96842	11	hsa-let-7a-5p; hsa-let-7c-5p; hsa-let-7e-5p; hsa-miR-106b-5p; hsa-miR-155-5p; hsa-miR-191-5p; hsa-miR-25-3p; hsa-miR-484; hsa-miR-505-3p; hsa-miR-7-5p; hsa-miR-98-5p
Gene Ontology (miRWalk)	GO0048169 regulation of long term neuronal synaptic plasticity	overrepresented	0.0210541	3.96842	11	hsa-let-7a-5p; hsa-let-7c-5p; hsa-let-7e-5p; hsa-miR-143-3p; hsa-miR-145-5p; hsa-miR-155-5p; hsa-miR-186-5p; hsa-miR-370-3p; hsa-miR-504-5p; hsa-miR-7-5p; hsa-miR-98-5p
Gene Ontology (miRWalk)	GO0045725 positive regulation of glycogen biosynthetic process	overrepresented	0.0210541	4.57895	12	hsa-let-7a-5p; hsa-let-7e-5p; hsa-miR-143-3p; hsa-miR-145-5p; hsa-miR-148a-3p; hsa-miR-150-5p; hsa-miR-152-3p; hsa-miR-27a-3p; hsa-miR-451a; hsa-miR-484; hsa-miR-7-5p; hsa-miR-98-5p
Gene Ontology (miRWalk)	GO0060216 definitive hemopoiesis	overrepresented	0.0210541	4.57895	12	hsa-let-7a-5p; hsa-let-7e-5p; hsa-let-7f-5p; hsa-miR-125a-5p; hsa-miR-145-5p; hsa-miR-155-5p; hsa-miR-186-5p; hsa-miR-223-3p; hsa-miR-22-3p; hsa-miR-27a-3p; hsa-miR-484; hsa-miR-98-5p
Gene Ontology (miRWalk)	GO0005516 calmodulin binding	overrepresented	0.0210541	10.9895	21	hsa-let-7a-5p; hsa-let-7c-5p; hsa-let-7e-5p; hsa-miR-106b-5p; hsa-miR-143-3p; hsa-miR-145-5p; hsa-miR-155-5p; hsa-miR-181b-5p; hsa-miR-186-5p; hsa-miR-22-3p; hsa-miR-23a-3p; hsa-miR-25-3p; hsa-miR-27a-3p; hsa-miR-30e-5p; hsa-miR-340-5p; hsa-miR-362-5p; hsa-miR-378a-5p; hsa-miR-484; hsa-miR-505-3p; hsa-miR-7-5p; hsa-miR-98-5p
Gene Ontology (miRWalk)	GO0005788 endoplasmic reticulum lumen	overrepresented	0.0210541	11.8035	22	hsa-let-7a-5p; hsa-let-7c-5p; hsa-let-7e-5p; hsa-miR-106b-5p; hsa-miR-125a-5p; hsa-miR-142-3p; hsa-miR-143-3p; hsa-miR-148a-3p; hsa-miR-150-5p; hsa-miR-155-5p; hsa-miR-181b-5p; hsa-miR-186-5p; hsa-miR-223-3p; hsa-miR-30e-5p; hsa-miR-330-5p; hsa-miR-340-5p; hsa-miR-361-5p; hsa-miR-454-5p; hsa-miR-484; hsa-miR-7-5p; hsa-miR-941; hsa-miR-98-5p
Gene Ontology (miRWalk)	GO0006184 gtp catabolic process	overrepresented	0.0210541	11.8035	22	hsa-let-7a-5p; hsa-let-7c-5p; hsa-let-7e-5p; hsa-miR-106b-5p; hsa-miR-125a-5p; hsa-miR-142-3p; hsa-miR-148a-3p; hsa-miR-151a-5p; hsa-miR-155-5p; hsa-miR-186-5p; hsa-miR-223-3p; hsa-miR-22-3p; hsa-miR-23a-3p; hsa-miR-27a-3p; hsa-miR-30e-5p; hsa-miR-340-5p; hsa-miR-361-5p; hsa-miR-451a; hsa-miR-484; hsa-miR-7-5p; hsa-miR-769-5p; hsa-miR-98-5p
Gene Ontology (miRWalk)	GO0008289 lipid binding	overrepresented	0.0210624	12.6175	23	hsa-let-7a-5p; hsa-let-7c-5p; hsa-let-7e-5p; hsa-miR-106b-5p; hsa-miR-125a-5p; hsa-miR-142-3p; hsa-miR-143-3p; hsa-miR-145-5p; hsa-miR-155-5p; hsa-miR-181b-5p; hsa-miR-186-5p; hsa-miR-191-5p; hsa-miR-22-3p; hsa-miR-23a-3p; hsa-miR-25-3p; hsa-miR-330-5p; hsa-miR-361-5p; hsa-miR-378a-5p; hsa-miR-484; hsa-miR-504-5p; hsa-miR-505-3p; hsa-miR-7-5p; hsa-miR-98-5p
Gene Ontology (miRWalk)	GO0008380 rna splicing	overrepresented	0.021065	18.6211	30	hsa-let-7a-5p; hsa-let-7c-5p; hsa-let-7e-5p; hsa-let-7f-1-3p; hsa-let-7f-5p; hsa-miR-106b-5p; hsa-miR-125a-5p; hsa-miR-1292-5p; hsa-miR-148a-3p; hsa-miR-151a-5p; hsa-miR-155-5p; hsa-miR-181b-5p; hsa-miR-186-5p; hsa-miR-191-5p; hsa-miR-22-3p; hsa-miR-23a-3p; hsa-miR-25-3p; hsa-miR-27a-3p; hsa-miR-340-5p; hsa-miR-342-5p; hsa-miR-361-5p; hsa-miR-378a-5p; hsa-miR-484; hsa-miR-503-5p; hsa-miR-504-5p; …
Gene Ontology (miRWalk)	GO0046326 positive regulation of glucose import	overrepresented	0.021117	5.90175	14	hsa-let-7a-5p; hsa-let-7e-5p; hsa-miR-125a-5p; hsa-miR-143-3p; hsa-miR-145-5p; hsa-miR-148a-3p; hsa-miR-152-3p; hsa-miR-155-5p; hsa-miR-22-3p; hsa-miR-27a-3p; hsa-miR-451a; hsa-miR-484; hsa-miR-7-5p; hsa-miR-98-5p
Gene Ontology (miRWalk)	GO0003700 sequence specific dna binding transcription factor activity	overrepresented	0.0213221	28.2877	40	hsa-let-7a-5p; hsa-let-7c-5p; hsa-let-7e-5p; hsa-let-7f-5p; hsa-miR-106b-5p; hsa-miR-1227-3p; hsa-miR-125a-5p; hsa-miR-1292-5p; hsa-miR-134-5p; hsa-miR-142-3p; hsa-miR-145-5p; hsa-miR-148a-3p; hsa-miR-150-5p; hsa-miR-151a-5p; hsa-miR-155-5p; hsa-miR-181b-5p; hsa-miR-186-5p; hsa-miR-191-5p; hsa-miR-193a-5p; hsa-miR-199b-5p; hsa-miR-223-3p; hsa-miR-22-3p; hsa-miR-23a-3p; hsa-miR-25-3p; hsa-miR-27a-…
Gene Ontology (miRWalk)	GO0031901 early endosome membrane	overrepresented	0.0217126	10.2772	20	hsa-let-7a-5p; hsa-let-7c-5p; hsa-let-7e-5p; hsa-miR-106b-5p; hsa-miR-125a-5p; hsa-miR-148a-3p; hsa-miR-151a-5p; hsa-miR-152-3p; hsa-miR-155-5p; hsa-miR-186-5p; hsa-miR-22-3p; hsa-miR-27a-3p; hsa-miR-340-5p; hsa-miR-361-5p; hsa-miR-451a; hsa-miR-484; hsa-miR-505-3p; hsa-miR-7-5p; hsa-miR-769-5p; hsa-miR-98-5p
Gene Ontology (miRWalk)	GO0005778 peroxisomal membrane	overrepresented	0.0217149	6.61404	15	hsa-let-7a-5p; hsa-let-7c-5p; hsa-miR-155-5p; hsa-miR-181b-5p; hsa-miR-186-5p; hsa-miR-191-5p; hsa-miR-22-3p; hsa-miR-23a-3p; hsa-miR-25-3p; hsa-miR-340-5p; hsa-miR-361-5p; hsa-miR-378a-5p; hsa-miR-484; hsa-miR-7-5p; hsa-miR-98-5p
Gene Ontology (miRWalk)	GO0043022 ribosome binding	overrepresented	0.0217149	6.61404	15	hsa-let-7a-5p; hsa-let-7c-5p; hsa-let-7e-5p; hsa-miR-106b-5p; hsa-miR-1227-3p; hsa-miR-155-5p; hsa-miR-181b-5p; hsa-miR-186-5p; hsa-miR-22-3p; hsa-miR-25-3p; hsa-miR-378a-5p; hsa-miR-484; hsa-miR-7-5p; hsa-miR-769-5p; hsa-miR-98-5p
Gene Ontology (miRWalk)	GO0048844 artery morphogenesis	overrepresented	0.0217149	8.0386	17	hsa-let-7c-5p; hsa-let-7e-5p; hsa-miR-106b-5p; hsa-miR-125a-5p; hsa-miR-134-5p; hsa-miR-142-3p; hsa-miR-145-5p; hsa-miR-150-5p; hsa-miR-199b-5p; hsa-miR-23a-3p; hsa-miR-25-3p; hsa-miR-361-5p; hsa-miR-370-3p; hsa-miR-484; hsa-miR-503-5p; hsa-miR-504-5p; hsa-miR-98-5p
Gene Ontology (miRWalk)	GO0006260 dna replication	overrepresented	0.0217149	15.1614	26	hsa-let-7a-5p; hsa-let-7c-5p; hsa-let-7e-5p; hsa-let-7f-5p; hsa-miR-106b-5p; hsa-miR-1249-3p; hsa-miR-142-3p; hsa-miR-143-3p; hsa-miR-145-5p; hsa-miR-155-5p; hsa-miR-181b-5p; hsa-miR-186-5p; hsa-miR-199b-5p; hsa-miR-223-3p; hsa-miR-22-3p; hsa-miR-23a-3p; hsa-miR-25-3p; hsa-miR-27a-3p; hsa-miR-361-5p; hsa-miR-378a-5p; hsa-miR-484; hsa-miR-501-3p; hsa-miR-503-5p; hsa-miR-505-3p; hsa-miR-7-5p; hsa-m…
Gene Ontology (miRWalk)	GO0042056 chemoattractant activity	overrepresented	0.0217628	7.32632	16	hsa-let-7e-5p; hsa-miR-106b-5p; hsa-miR-125a-5p; hsa-miR-134-5p; hsa-miR-145-5p; hsa-miR-148a-3p; hsa-miR-150-5p; hsa-miR-155-5p; hsa-miR-186-5p; hsa-miR-22-3p; hsa-miR-361-5p; hsa-miR-451a; hsa-miR-503-5p; hsa-miR-504-5p; hsa-miR-769-5p; hsa-miR-98-5p
Gene Ontology (miRWalk)	GO0043388 positive regulation of dna binding	overrepresented	0.0217628	7.32632	16	hsa-let-7e-5p; hsa-miR-148a-3p; hsa-miR-150-5p; hsa-miR-155-5p; hsa-miR-181b-5p; hsa-miR-186-5p; hsa-miR-199b-5p; hsa-miR-22-3p; hsa-miR-23a-3p; hsa-miR-25-3p; hsa-miR-27a-3p; hsa-miR-340-5p; hsa-miR-342-5p; hsa-miR-361-5p; hsa-miR-484; hsa-miR-98-5p
Gene Ontology (miRWalk)	GO0007264 small gtpase mediated signal transduction	overrepresented	0.0218644	17.807	29	hsa-let-7a-5p; hsa-let-7c-5p; hsa-let-7e-5p; hsa-let-7f-5p; hsa-miR-106b-5p; hsa-miR-125a-5p; hsa-miR-142-3p; hsa-miR-143-3p; hsa-miR-145-5p; hsa-miR-148a-3p; hsa-miR-151a-5p; hsa-miR-155-5p; hsa-miR-181b-5p; hsa-miR-186-5p; hsa-miR-191-5p; hsa-miR-223-3p; hsa-miR-22-3p; hsa-miR-25-3p; hsa-miR-27a-3p; hsa-miR-340-5p; hsa-miR-361-5p; hsa-miR-378a-5p; hsa-miR-451a; hsa-miR-484; hsa-miR-503-5p; hsa-…
Gene Ontology (miRWalk)	GO0001829 trophectodermal cell differentiation	overrepresented	0.0221868	5.29123	13	hsa-let-7a-5p; hsa-let-7f-5p; hsa-miR-106b-5p; hsa-miR-125a-5p; hsa-miR-155-5p; hsa-miR-181b-5p; hsa-miR-186-5p; hsa-miR-223-3p; hsa-miR-22-3p; hsa-miR-25-3p; hsa-miR-27a-3p; hsa-miR-484; hsa-miR-98-5p
Gene Ontology (miRWalk)	GO0001836 release of cytochrome c from mitochondria	overrepresented	0.0221868	11.9053	22	hsa-let-7a-5p; hsa-let-7c-5p; hsa-let-7e-5p; hsa-let-7f-5p; hsa-miR-106b-5p; hsa-miR-125a-5p; hsa-miR-143-3p; hsa-miR-145-5p; hsa-miR-148a-3p; hsa-miR-150-5p; hsa-miR-155-5p; hsa-miR-181b-5p; hsa-miR-186-5p; hsa-miR-193a-5p; hsa-miR-25-3p; hsa-miR-27a-3p; hsa-miR-451a; hsa-miR-484; hsa-miR-504-5p; hsa-miR-505-3p; hsa-miR-7-5p; hsa-miR-98-5p
Gene Ontology (miRWalk)	GO0016887 atpase activity	overrepresented	0.022224	12.7193	23	hsa-let-7a-5p; hsa-let-7c-5p; hsa-let-7e-5p; hsa-let-7f-5p; hsa-miR-106b-5p; hsa-miR-1227-3p; hsa-miR-125a-5p; hsa-miR-134-5p; hsa-miR-151a-5p; hsa-miR-155-5p; hsa-miR-186-5p; hsa-miR-23a-3p; hsa-miR-25-3p; hsa-miR-27a-3p; hsa-miR-30e-5p; hsa-miR-340-5p; hsa-miR-342-5p; hsa-miR-345-5p; hsa-miR-361-5p; hsa-miR-484; hsa-miR-7-5p; hsa-miR-941; hsa-miR-98-5p
Gene Ontology (miRWalk)	GO0008237 metallopeptidase activity	overrepresented	0.0227831	6.00351	14	hsa-let-7a-5p; hsa-let-7c-5p; hsa-miR-125a-5p; hsa-miR-145-5p; hsa-miR-155-5p; hsa-miR-186-5p; hsa-miR-23a-3p; hsa-miR-25-3p; hsa-miR-361-5p; hsa-miR-484; hsa-miR-505-3p; hsa-miR-7-5p; hsa-miR-941; hsa-miR-98-5p
Gene Ontology (miRWalk)	GO0000775 chromosome centromeric region	overrepresented	0.0227831	8.85263	18	hsa-let-7a-5p; hsa-let-7e-5p; hsa-miR-142-3p; hsa-miR-143-3p; hsa-miR-148a-3p; hsa-miR-155-5p; hsa-miR-186-5p; hsa-miR-191-5p; hsa-miR-22-3p; hsa-miR-25-3p; hsa-miR-340-5p; hsa-miR-361-5p; hsa-miR-484; hsa-miR-505-3p; hsa-miR-7-5p; hsa-miR-769-5p; hsa-miR-941; hsa-miR-98-5p
Gene Ontology (miRWalk)	GO0030054 cell junction	overrepresented	0.0227831	15.2632	26	hsa-let-7a-5p; hsa-let-7c-5p; hsa-let-7e-5p; hsa-miR-106b-5p; hsa-miR-125a-5p; hsa-miR-142-3p; hsa-miR-143-3p; hsa-miR-145-5p; hsa-miR-148a-3p; hsa-miR-155-5p; hsa-miR-181b-5p; hsa-miR-186-5p; hsa-miR-191-5p; hsa-miR-223-3p; hsa-miR-22-3p; hsa-miR-25-3p; hsa-miR-27a-3p; hsa-miR-340-5p; hsa-miR-361-5p; hsa-miR-378a-5p; hsa-miR-484; hsa-miR-505-3p; hsa-miR-550a-3p; hsa-miR-7-5p; hsa-miR-769-5p; hsa…
Gene Ontology (miRWalk)	GO0008022 protein c terminus binding	overrepresented	0.0227831	16.993	28	hsa-let-7a-5p; hsa-let-7c-5p; hsa-let-7e-5p; hsa-let-7f-5p; hsa-miR-125a-5p; hsa-miR-142-3p; hsa-miR-143-3p; hsa-miR-145-5p; hsa-miR-148a-3p; hsa-miR-155-5p; hsa-miR-181b-5p; hsa-miR-186-5p; hsa-miR-199b-5p; hsa-miR-22-3p; hsa-miR-23a-3p; hsa-miR-25-3p; hsa-miR-27a-3p; hsa-miR-30e-5p; hsa-miR-340-5p; hsa-miR-342-5p; hsa-miR-361-5p; hsa-miR-378a-5p; hsa-miR-484; hsa-miR-505-3p; hsa-miR-7-5p; hsa-m…
Gene Ontology (miRWalk)	GO0005759 mitochondrial matrix	overrepresented	0.0227831	17.9088	29	hsa-let-7a-3p; hsa-let-7a-5p; hsa-let-7c-5p; hsa-let-7e-5p; hsa-let-7f-5p; hsa-miR-106b-5p; hsa-miR-125a-5p; hsa-miR-142-3p; hsa-miR-151a-5p; hsa-miR-152-3p; hsa-miR-155-5p; hsa-miR-181b-5p; hsa-miR-186-5p; hsa-miR-191-5p; hsa-miR-22-3p; hsa-miR-23a-3p; hsa-miR-25-3p; hsa-miR-27a-3p; hsa-miR-30e-5p; hsa-miR-361-5p; hsa-miR-378a-5p; hsa-miR-484; hsa-miR-501-3p; hsa-miR-503-5p; hsa-miR-505-3p; hsa-…
Gene Ontology (miRWalk)	GO0016567 protein ubiquitination	overrepresented	0.0227831	17.9088	29	hsa-let-7a-3p; hsa-let-7a-5p; hsa-let-7c-5p; hsa-let-7e-5p; hsa-miR-106b-5p; hsa-miR-125a-5p; hsa-miR-142-3p; hsa-miR-143-3p; hsa-miR-145-5p; hsa-miR-148a-3p; hsa-miR-151a-5p; hsa-miR-155-5p; hsa-miR-181b-5p; hsa-miR-186-5p; hsa-miR-223-3p; hsa-miR-25-3p; hsa-miR-27a-3p; hsa-miR-330-5p; hsa-miR-340-5p; hsa-miR-361-5p; hsa-miR-451a; hsa-miR-484; hsa-miR-503-5p; hsa-miR-504-5p; hsa-miR-505-3p; hsa-…
Gene Ontology (miRWalk)	GO0008543 fibroblast growth factor receptor signaling pathway	overrepresented	0.0230561	18.8246	30	hsa-let-7a-5p; hsa-let-7c-5p; hsa-let-7e-5p; hsa-miR-106b-5p; hsa-miR-125a-5p; hsa-miR-143-3p; hsa-miR-145-5p; hsa-miR-148a-3p; hsa-miR-151a-5p; hsa-miR-155-5p; hsa-miR-181b-5p; hsa-miR-186-5p; hsa-miR-191-5p; hsa-miR-223-3p; hsa-miR-22-3p; hsa-miR-23a-3p; hsa-miR-25-3p; hsa-miR-27a-3p; hsa-miR-330-5p; hsa-miR-340-5p; hsa-miR-378a-5p; hsa-miR-451a; hsa-miR-484; hsa-miR-503-5p; hsa-miR-504-5p; hsa…
Gene Ontology (miRWalk)	GO0032993 protein dna complex	overrepresented	0.0234867	6.71579	15	hsa-let-7a-5p; hsa-let-7c-5p; hsa-let-7e-5p; hsa-let-7f-5p; hsa-miR-125a-5p; hsa-miR-150-5p; hsa-miR-155-5p; hsa-miR-181b-5p; hsa-miR-186-5p; hsa-miR-22-3p; hsa-miR-25-3p; hsa-miR-27a-3p; hsa-miR-370-3p; hsa-miR-484; hsa-miR-98-5p
Gene Ontology (miRWalk)	GO0001968 fibronectin binding	overrepresented	0.0235248	7.42807	16	hsa-let-7a-5p; hsa-miR-106b-5p; hsa-miR-125a-5p; hsa-miR-134-5p; hsa-miR-145-5p; hsa-miR-150-5p; hsa-miR-155-5p; hsa-miR-186-5p; hsa-miR-191-5p; hsa-miR-25-3p; hsa-miR-361-5p; hsa-miR-451a; hsa-miR-503-5p; hsa-miR-504-5p; hsa-miR-769-5p; hsa-miR-98-5p
Gene Ontology (miRWalk)	GO0006364 rrna processing	overrepresented	0.0235248	12.8211	23	hsa-let-7a-5p; hsa-let-7c-5p; hsa-let-7e-5p; hsa-miR-106b-5p; hsa-miR-125a-5p; hsa-miR-148a-3p; hsa-miR-151a-5p; hsa-miR-155-5p; hsa-miR-181b-5p; hsa-miR-186-5p; hsa-miR-193a-5p; hsa-miR-22-3p; hsa-miR-25-3p; hsa-miR-27a-3p; hsa-miR-30e-5p; hsa-miR-330-5p; hsa-miR-361-5p; hsa-miR-484; hsa-miR-505-3p; hsa-miR-7-5p; hsa-miR-769-5p; hsa-miR-941; hsa-miR-98-5p
Gene Ontology (miRWalk)	GO0022904 respiratory electron transport chain	overrepresented	0.0237548	9.66667	19	hsa-let-7a-5p; hsa-let-7e-5p; hsa-let-7f-5p; hsa-miR-106b-5p; hsa-miR-125a-5p; hsa-miR-145-5p; hsa-miR-148a-3p; hsa-miR-151a-5p; hsa-miR-155-5p; hsa-miR-186-5p; hsa-miR-23a-3p; hsa-miR-25-3p; hsa-miR-30e-5p; hsa-miR-342-5p; hsa-miR-361-5p; hsa-miR-378a-5p; hsa-miR-484; hsa-miR-7-5p; hsa-miR-98-5p
Gene Ontology (miRWalk)	GO0043410 positive regulation of mapk cascade	overrepresented	0.0237548	9.66667	19	hsa-let-7a-5p; hsa-let-7c-5p; hsa-miR-125a-5p; hsa-miR-143-3p; hsa-miR-145-5p; hsa-miR-150-5p; hsa-miR-151a-5p; hsa-miR-155-5p; hsa-miR-181b-5p; hsa-miR-186-5p; hsa-miR-223-3p; hsa-miR-23a-3p; hsa-miR-25-3p; hsa-miR-27a-3p; hsa-miR-330-5p; hsa-miR-484; hsa-miR-7-5p; hsa-miR-769-5p; hsa-miR-98-5p
Gene Ontology (miRWalk)	GO0005575 cellular component	overrepresented	0.0238124	17.0947	28	hsa-let-7a-5p; hsa-let-7c-5p; hsa-let-7e-5p; hsa-let-7f-5p; hsa-miR-106b-5p; hsa-miR-125a-5p; hsa-miR-142-3p; hsa-miR-145-5p; hsa-miR-148a-3p; hsa-miR-151a-5p; hsa-miR-155-5p; hsa-miR-181b-5p; hsa-miR-186-5p; hsa-miR-22-3p; hsa-miR-23a-3p; hsa-miR-25-3p; hsa-miR-27a-3p; hsa-miR-30e-5p; hsa-miR-340-5p; hsa-miR-345-5p; hsa-miR-361-5p; hsa-miR-484; hsa-miR-503-5p; hsa-miR-504-5p; hsa-miR-505-3p; hsa…
Gene Ontology (miRWalk)	GO0043565 sequence specific dna binding	overrepresented	0.0242033	25.5404	37	hsa-let-7a-5p; hsa-let-7c-5p; hsa-let-7e-5p; hsa-let-7f-5p; hsa-miR-106b-5p; hsa-miR-125a-5p; hsa-miR-134-5p; hsa-miR-142-3p; hsa-miR-143-3p; hsa-miR-145-5p; hsa-miR-148a-3p; hsa-miR-150-5p; hsa-miR-151a-5p; hsa-miR-155-5p; hsa-miR-16-2-3p; hsa-miR-181b-5p; hsa-miR-186-5p; hsa-miR-191-5p; hsa-miR-193a-5p; hsa-miR-199b-5p; hsa-miR-223-3p; hsa-miR-22-3p; hsa-miR-23a-3p; hsa-miR-25-3p; hsa-miR-27a-3…
Gene Ontology (miRWalk)	GO0010332 response to gamma radiation	overrepresented	0.0246136	10.4807	20	hsa-let-7a-5p; hsa-let-7c-5p; hsa-let-7f-5p; hsa-miR-125a-5p; hsa-miR-143-3p; hsa-miR-145-5p; hsa-miR-148a-3p; hsa-miR-150-5p; hsa-miR-155-5p; hsa-miR-181b-5p; hsa-miR-191-5p; hsa-miR-193a-5p; hsa-miR-25-3p; hsa-miR-27a-3p; hsa-miR-451a; hsa-miR-504-5p; hsa-miR-505-3p; hsa-miR-7-5p; hsa-miR-769-5p; hsa-miR-98-5p
Gene Ontology (miRWalk)	GO0033077 t cell differentiation in thymus	overrepresented	0.0246136	10.4807	20	hsa-let-7a-5p; hsa-let-7c-5p; hsa-let-7e-5p; hsa-miR-106b-5p; hsa-miR-125a-5p; hsa-miR-143-3p; hsa-miR-145-5p; hsa-miR-148a-3p; hsa-miR-150-5p; hsa-miR-155-5p; hsa-miR-181b-5p; hsa-miR-186-5p; hsa-miR-25-3p; hsa-miR-27a-3p; hsa-miR-451a; hsa-miR-484; hsa-miR-504-5p; hsa-miR-550a-3p; hsa-miR-7-5p; hsa-miR-98-5p
Gene Ontology (miRWalk)	GO0006357 regulation of transcription from rna polymerase ii promoter	overrepresented	0.0246136	19.8421	31	hsa-let-7a-5p; hsa-let-7c-5p; hsa-let-7e-5p; hsa-let-7f-5p; hsa-miR-106b-5p; hsa-miR-125a-5p; hsa-miR-134-5p; hsa-miR-142-3p; hsa-miR-145-5p; hsa-miR-148a-3p; hsa-miR-150-5p; hsa-miR-155-5p; hsa-miR-181b-5p; hsa-miR-186-5p; hsa-miR-191-5p; hsa-miR-223-3p; hsa-miR-22-3p; hsa-miR-23a-3p; hsa-miR-25-3p; hsa-miR-27a-3p; hsa-miR-340-5p; hsa-miR-342-5p; hsa-miR-361-5p; hsa-miR-378a-5p; hsa-miR-484; hsa…
Gene Ontology (miRWalk)	GO0006414 translational elongation	overrepresented	0.0249196	16.2807	27	hsa-let-7a-5p; hsa-let-7c-5p; hsa-let-7e-5p; hsa-miR-106b-5p; hsa-miR-1227-3p; hsa-miR-125a-5p; hsa-miR-148a-3p; hsa-miR-155-5p; hsa-miR-181b-5p; hsa-miR-186-5p; hsa-miR-191-5p; hsa-miR-193a-5p; hsa-miR-22-3p; hsa-miR-23a-3p; hsa-miR-25-3p; hsa-miR-25-5p; hsa-miR-27a-3p; hsa-miR-30e-5p; hsa-miR-330-5p; hsa-miR-361-5p; hsa-miR-484; hsa-miR-503-5p; hsa-miR-504-5p; hsa-miR-505-3p; hsa-miR-7-5p; hsa-…
Gene Ontology (miRWalk)	GO0009615 response to virus	overrepresented	0.0251865	13.7368	24	hsa-let-7a-5p; hsa-let-7c-5p; hsa-let-7e-5p; hsa-let-7f-5p; hsa-miR-106b-5p; hsa-miR-125a-5p; hsa-miR-145-5p; hsa-miR-150-5p; hsa-miR-151a-5p; hsa-miR-155-5p; hsa-miR-181b-5p; hsa-miR-186-5p; hsa-miR-191-5p; hsa-miR-223-3p; hsa-miR-22-3p; hsa-miR-23a-3p; hsa-miR-25-3p; hsa-miR-340-5p; hsa-miR-342-5p; hsa-miR-370-3p; hsa-miR-409-3p; hsa-miR-484; hsa-miR-7-5p; hsa-miR-98-5p
Gene Ontology (miRWalk)	GO0000987 core promoter proximal region sequence specific dna binding	overrepresented	0.025341	6.10526	14	hsa-let-7a-5p; hsa-let-7c-5p; hsa-let-7e-5p; hsa-miR-145-5p; hsa-miR-155-5p; hsa-miR-186-5p; hsa-miR-191-5p; hsa-miR-223-3p; hsa-miR-25-3p; hsa-miR-27a-3p; hsa-miR-484; hsa-miR-7-5p; hsa-miR-769-5p; hsa-miR-98-5p
Gene Ontology (miRWalk)	GO0006892 post golgi vesicle mediated transport	overrepresented	0.025341	8.24211	17	hsa-let-7a-5p; hsa-let-7c-5p; hsa-let-7e-5p; hsa-let-7f-5p; hsa-miR-106b-5p; hsa-miR-145-5p; hsa-miR-151a-5p; hsa-miR-155-5p; hsa-miR-186-5p; hsa-miR-22-3p; hsa-miR-23a-3p; hsa-miR-25-3p; hsa-miR-484; hsa-miR-503-5p; hsa-miR-7-5p; hsa-miR-941; hsa-miR-98-5p
Gene Ontology (miRWalk)	GO0071479 cellular response to ionizing radiation	overrepresented	0.025341	12.1088	22	hsa-let-7a-5p; hsa-let-7c-5p; hsa-let-7f-5p; hsa-miR-106b-5p; hsa-miR-125a-5p; hsa-miR-142-3p; hsa-miR-145-5p; hsa-miR-150-5p; hsa-miR-155-5p; hsa-miR-181b-5p; hsa-miR-186-5p; hsa-miR-223-3p; hsa-miR-25-3p; hsa-miR-27a-3p; hsa-miR-340-5p; hsa-miR-345-5p; hsa-miR-503-5p; hsa-miR-504-5p; hsa-miR-7-5p; hsa-miR-769-5p; hsa-miR-942-5p; hsa-miR-98-5p
Gene Ontology (miRWalk)	GO0006614 srp dependent cotranslational protein targeting to membrane	overrepresented	0.025341	17.1965	28	hsa-let-7a-5p; hsa-let-7c-5p; hsa-let-7e-5p; hsa-miR-106b-5p; hsa-miR-1227-3p; hsa-miR-125a-5p; hsa-miR-148a-3p; hsa-miR-155-5p; hsa-miR-181b-5p; hsa-miR-186-5p; hsa-miR-191-5p; hsa-miR-193a-5p; hsa-miR-22-3p; hsa-miR-23a-3p; hsa-miR-25-3p; hsa-miR-25-5p; hsa-miR-27a-3p; hsa-miR-30e-5p; hsa-miR-330-5p; hsa-miR-345-5p; hsa-miR-361-5p; hsa-miR-484; hsa-miR-503-5p; hsa-miR-504-5p; hsa-miR-505-3p; hs…
Gene Ontology (miRWalk)	GO0030879 mammary gland development	overrepresented	0.0256157	6.81754	15	hsa-let-7a-5p; hsa-let-7e-5p; hsa-miR-125a-5p; hsa-miR-145-5p; hsa-miR-148a-3p; hsa-miR-152-3p; hsa-miR-155-5p; hsa-miR-199b-5p; hsa-miR-22-3p; hsa-miR-25-3p; hsa-miR-27a-3p; hsa-miR-340-5p; hsa-miR-484; hsa-miR-7-5p; hsa-miR-98-5p
Gene Ontology (miRWalk)	GO0035064 methylated histone residue binding	overrepresented	0.0256157	6.81754	15	hsa-let-7a-5p; hsa-let-7c-5p; hsa-let-7e-5p; hsa-let-7f-5p; hsa-miR-148a-3p; hsa-miR-155-5p; hsa-miR-181b-5p; hsa-miR-186-5p; hsa-miR-191-5p; hsa-miR-361-5p; hsa-miR-378a-5p; hsa-miR-484; hsa-miR-505-3p; hsa-miR-7-5p; hsa-miR-98-5p
Gene Ontology (miRWalk)	GO0070888 e box binding	overrepresented	0.0256157	6.81754	15	hsa-let-7a-5p; hsa-let-7c-5p; hsa-let-7e-5p; hsa-let-7f-5p; hsa-miR-106b-5p; hsa-miR-142-3p; hsa-miR-145-5p; hsa-miR-150-5p; hsa-miR-155-5p; hsa-miR-186-5p; hsa-miR-223-3p; hsa-miR-451a; hsa-miR-484; hsa-miR-941; hsa-miR-98-5p
Gene Ontology (miRWalk)	GO0003713 transcription coactivator activity	overrepresented	0.0258272	19.0281	30	hsa-let-7a-5p; hsa-let-7c-5p; hsa-let-7e-5p; hsa-let-7f-5p; hsa-miR-106b-5p; hsa-miR-125a-5p; hsa-miR-145-5p; hsa-miR-148a-3p; hsa-miR-150-5p; hsa-miR-151a-5p; hsa-miR-155-5p; hsa-miR-181b-5p; hsa-miR-186-5p; hsa-miR-191-5p; hsa-miR-223-3p; hsa-miR-22-3p; hsa-miR-23a-3p; hsa-miR-25-3p; hsa-miR-27a-3p; hsa-miR-340-5p; hsa-miR-342-5p; hsa-miR-361-5p; hsa-miR-378a-5p; hsa-miR-484; hsa-miR-503-5p; hs…
Gene Ontology (miRWalk)	GO0005525 gtp binding	overrepresented	0.0258272	19.9439	31	hsa-let-7a-5p; hsa-let-7c-5p; hsa-let-7e-5p; hsa-let-7f-5p; hsa-miR-106b-5p; hsa-miR-125a-5p; hsa-miR-142-3p; hsa-miR-143-3p; hsa-miR-145-5p; hsa-miR-148a-3p; hsa-miR-151a-5p; hsa-miR-155-5p; hsa-miR-181b-5p; hsa-miR-186-5p; hsa-miR-191-5p; hsa-miR-223-3p; hsa-miR-22-3p; hsa-miR-23a-3p; hsa-miR-25-3p; hsa-miR-27a-3p; hsa-miR-30e-5p; hsa-miR-340-5p; hsa-miR-361-5p; hsa-miR-378a-5p; hsa-miR-451a; h…
Gene Ontology (miRWalk)	GO0016585 chromatin remodeling complex	overrepresented	0.0266364	5.49474	13	hsa-let-7a-5p; hsa-let-7c-5p; hsa-let-7e-5p; hsa-let-7f-5p; hsa-miR-106b-5p; hsa-miR-181b-5p; hsa-miR-186-5p; hsa-miR-223-3p; hsa-miR-22-3p; hsa-miR-25-3p; hsa-miR-340-5p; hsa-miR-484; hsa-miR-7-5p
Gene Ontology (miRWalk)	GO0000186 activation of mapkk activity	overrepresented	0.0266364	11.3965	21	hsa-let-7a-5p; hsa-let-7c-5p; hsa-let-7e-5p; hsa-miR-125a-5p; hsa-miR-142-3p; hsa-miR-143-3p; hsa-miR-145-5p; hsa-miR-148a-3p; hsa-miR-155-5p; hsa-miR-186-5p; hsa-miR-191-5p; hsa-miR-23a-3p; hsa-miR-25-3p; hsa-miR-27a-3p; hsa-miR-30e-5p; hsa-miR-378a-5p; hsa-miR-484; hsa-miR-503-5p; hsa-miR-7-5p; hsa-miR-769-5p; hsa-miR-98-5p
Gene Ontology (miRWalk)	GO0045211 postsynaptic membrane	overrepresented	0.0266364	11.3965	21	hsa-let-7a-5p; hsa-let-7c-5p; hsa-let-7e-5p; hsa-miR-106b-5p; hsa-miR-125a-5p; hsa-miR-142-3p; hsa-miR-155-5p; hsa-miR-181b-5p; hsa-miR-186-5p; hsa-miR-191-5p; hsa-miR-22-3p; hsa-miR-27a-3p; hsa-miR-340-5p; hsa-miR-361-5p; hsa-miR-378a-5p; hsa-miR-484; hsa-miR-505-3p; hsa-miR-550a-3p; hsa-miR-7-5p; hsa-miR-769-5p; hsa-miR-98-5p
Gene Ontology (miRWalk)	GO0005578 proteinaceous extracellular matrix	overrepresented	0.0266364	12.2105	22	hsa-let-7e-5p; hsa-miR-106b-5p; hsa-miR-125a-5p; hsa-miR-134-5p; hsa-miR-142-3p; hsa-miR-143-3p; hsa-miR-145-5p; hsa-miR-148a-3p; hsa-miR-150-5p; hsa-miR-155-5p; hsa-miR-186-5p; hsa-miR-25-3p; hsa-miR-26b-3p; hsa-miR-27a-3p; hsa-miR-361-5p; hsa-miR-451a; hsa-miR-484; hsa-miR-503-5p; hsa-miR-504-5p; hsa-miR-505-3p; hsa-miR-7-5p; hsa-miR-98-5p
Gene Ontology (miRWalk)	GO0007417 central nervous system development	overrepresented	0.0266364	12.2105	22	hsa-let-7a-5p; hsa-let-7c-5p; hsa-let-7e-5p; hsa-let-7f-5p; hsa-miR-106b-5p; hsa-miR-125a-5p; hsa-miR-142-3p; hsa-miR-145-5p; hsa-miR-150-5p; hsa-miR-155-5p; hsa-miR-181b-5p; hsa-miR-23a-3p; hsa-miR-25-3p; hsa-miR-27a-3p; hsa-miR-340-5p; hsa-miR-342-5p; hsa-miR-484; hsa-miR-503-5p; hsa-miR-504-5p; hsa-miR-7-5p; hsa-miR-941; hsa-miR-98-5p
Gene Ontology (miRWalk)	GO0071013 catalytic step 2 spliceosome	overrepresented	0.0266364	13.0246	23	hsa-let-7a-5p; hsa-let-7c-5p; hsa-let-7e-5p; hsa-let-7f-1-3p; hsa-let-7f-5p; hsa-miR-106b-5p; hsa-miR-151a-5p; hsa-miR-155-5p; hsa-miR-181b-5p; hsa-miR-186-5p; hsa-miR-191-5p; hsa-miR-23a-3p; hsa-miR-25-3p; hsa-miR-340-5p; hsa-miR-361-5p; hsa-miR-378a-5p; hsa-miR-484; hsa-miR-503-5p; hsa-miR-504-5p; hsa-miR-505-3p; hsa-miR-7-5p; hsa-miR-769-5p; hsa-miR-98-5p
Gene Ontology (miRWalk)	GO0005743 mitochondrial inner membrane	overrepresented	0.0266364	15.5684	26	hsa-let-7a-5p; hsa-let-7c-5p; hsa-let-7e-5p; hsa-let-7f-5p; hsa-miR-106b-5p; hsa-miR-1227-3p; hsa-miR-125a-5p; hsa-miR-145-5p; hsa-miR-148a-3p; hsa-miR-155-5p; hsa-miR-186-5p; hsa-miR-191-5p; hsa-miR-22-3p; hsa-miR-23a-3p; hsa-miR-25-3p; hsa-miR-27a-3p; hsa-miR-30e-5p; hsa-miR-342-5p; hsa-miR-361-5p; hsa-miR-370-3p; hsa-miR-484; hsa-miR-503-5p; hsa-miR-504-5p; hsa-miR-7-5p; hsa-miR-769-5p; hsa-mi…
Gene Ontology (miRWalk)	GO0042981 regulation of apoptotic process	overrepresented	0.0266364	17.2982	28	hsa-let-7a-5p; hsa-let-7c-5p; hsa-let-7e-5p; hsa-miR-106b-5p; hsa-miR-125a-5p; hsa-miR-142-3p; hsa-miR-145-5p; hsa-miR-148a-3p; hsa-miR-150-5p; hsa-miR-155-5p; hsa-miR-181b-5p; hsa-miR-186-5p; hsa-miR-191-5p; hsa-miR-22-3p; hsa-miR-23a-3p; hsa-miR-25-3p; hsa-miR-27a-3p; hsa-miR-30e-5p; hsa-miR-330-5p; hsa-miR-340-5p; hsa-miR-342-5p; hsa-miR-361-5p; hsa-miR-378a-5p; hsa-miR-484; hsa-miR-504-5p; hs…
Gene Ontology (miRWalk)	GO0005667 transcription factor complex	overrepresented	0.0266364	20.9614	32	hsa-let-7a-5p; hsa-let-7c-5p; hsa-let-7e-5p; hsa-let-7f-5p; hsa-miR-106b-5p; hsa-miR-125a-5p; hsa-miR-134-5p; hsa-miR-142-3p; hsa-miR-145-5p; hsa-miR-150-5p; hsa-miR-151a-5p; hsa-miR-155-5p; hsa-miR-181b-5p; hsa-miR-186-5p; hsa-miR-191-5p; hsa-miR-193a-5p; hsa-miR-199b-5p; hsa-miR-223-3p; hsa-miR-22-3p; hsa-miR-23a-3p; hsa-miR-25-3p; hsa-miR-27a-3p; hsa-miR-30e-5p; hsa-miR-340-5p; hsa-miR-361-5p;…
Gene Ontology (miRWalk)	GO0043536 positive regulation of blood vessel endothelial cell migration	overrepresented	0.0266556	8.34386	17	hsa-let-7a-5p; hsa-miR-106b-5p; hsa-miR-125a-5p; hsa-miR-134-5p; hsa-miR-143-3p; hsa-miR-145-5p; hsa-miR-150-5p; hsa-miR-155-5p; hsa-miR-186-5p; hsa-miR-340-5p; hsa-miR-361-5p; hsa-miR-451a; hsa-miR-484; hsa-miR-503-5p; hsa-miR-504-5p; hsa-miR-505-3p; hsa-miR-98-5p
Gene Ontology (miRWalk)	GO0071158 positive regulation of cell cycle arrest	overrepresented	0.0266556	8.34386	17	hsa-let-7a-5p; hsa-let-7c-5p; hsa-let-7e-5p; hsa-let-7f-5p; hsa-miR-106b-5p; hsa-miR-125a-5p; hsa-miR-150-5p; hsa-miR-155-5p; hsa-miR-181b-5p; hsa-miR-186-5p; hsa-miR-22-3p; hsa-miR-25-3p; hsa-miR-27a-3p; hsa-miR-370-3p; hsa-miR-484; hsa-miR-504-5p; hsa-miR-98-5p
Gene Ontology (miRWalk)	GO0004672 protein kinase activity	overrepresented	0.0266556	19.1298	30	hsa-let-7a-5p; hsa-let-7c-5p; hsa-let-7e-5p; hsa-let-7f-5p; hsa-miR-106b-5p; hsa-miR-125a-5p; hsa-miR-142-3p; hsa-miR-143-3p; hsa-miR-145-5p; hsa-miR-148a-3p; hsa-miR-155-5p; hsa-miR-181b-5p; hsa-miR-186-5p; hsa-miR-191-5p; hsa-miR-199b-5p; hsa-miR-223-3p; hsa-miR-22-3p; hsa-miR-23a-3p; hsa-miR-25-3p; hsa-miR-27a-3p; hsa-miR-30e-5p; hsa-miR-330-5p; hsa-miR-361-5p; hsa-miR-378a-5p; hsa-miR-451a; h…
Gene Ontology (miRWalk)	GO0001725 stress fiber	overrepresented	0.0269616	9.87018	19	hsa-let-7c-5p; hsa-let-7e-5p; hsa-miR-125a-5p; hsa-miR-142-3p; hsa-miR-143-3p; hsa-miR-145-5p; hsa-miR-155-5p; hsa-miR-181b-5p; hsa-miR-186-5p; hsa-miR-191-5p; hsa-miR-23a-3p; hsa-miR-27a-3p; hsa-miR-330-5p; hsa-miR-340-5p; hsa-miR-378a-5p; hsa-miR-484; hsa-miR-505-3p; hsa-miR-7-5p; hsa-miR-769-5p
Gene Ontology (miRWalk)	GO0008203 cholesterol metabolic process	overrepresented	0.0270777	7.63158	16	hsa-let-7a-5p; hsa-let-7c-5p; hsa-let-7e-5p; hsa-miR-106b-5p; hsa-miR-155-5p; hsa-miR-181b-5p; hsa-miR-186-5p; hsa-miR-193a-5p; hsa-miR-25-3p; hsa-miR-26b-3p; hsa-miR-27a-3p; hsa-miR-340-5p; hsa-miR-484; hsa-miR-501-3p; hsa-miR-7-5p; hsa-miR-98-5p
Gene Ontology (miRWalk)	GO0030224 monocyte differentiation	overrepresented	0.0270777	7.63158	16	hsa-let-7c-5p; hsa-let-7f-5p; hsa-miR-106b-5p; hsa-miR-125a-5p; hsa-miR-134-5p; hsa-miR-145-5p; hsa-miR-150-5p; hsa-miR-155-5p; hsa-miR-186-5p; hsa-miR-223-3p; hsa-miR-27a-3p; hsa-miR-361-5p; hsa-miR-484; hsa-miR-503-5p; hsa-miR-504-5p; hsa-miR-98-5p
Gene Ontology (miRWalk)	GO0019058 viral infectious cycle	overrepresented	0.0270777	16.4842	27	hsa-let-7a-5p; hsa-let-7c-5p; hsa-let-7e-5p; hsa-miR-106b-5p; hsa-miR-1227-3p; hsa-miR-125a-5p; hsa-miR-148a-3p; hsa-miR-155-5p; hsa-miR-181b-5p; hsa-miR-186-5p; hsa-miR-191-5p; hsa-miR-193a-5p; hsa-miR-22-3p; hsa-miR-23a-3p; hsa-miR-25-3p; hsa-miR-25-5p; hsa-miR-27a-3p; hsa-miR-30e-5p; hsa-miR-330-5p; hsa-miR-361-5p; hsa-miR-484; hsa-miR-503-5p; hsa-miR-504-5p; hsa-miR-505-3p; hsa-miR-7-5p; hsa-…
Gene Ontology (miRWalk)	GO0048015 phosphatidylinositol mediated signaling	overrepresented	0.0270777	16.4842	27	hsa-let-7a-5p; hsa-let-7c-5p; hsa-let-7e-5p; hsa-miR-106b-5p; hsa-miR-125a-5p; hsa-miR-143-3p; hsa-miR-145-5p; hsa-miR-148a-3p; hsa-miR-152-3p; hsa-miR-155-5p; hsa-miR-181b-5p; hsa-miR-186-5p; hsa-miR-191-5p; hsa-miR-199b-5p; hsa-miR-223-3p; hsa-miR-22-3p; hsa-miR-23a-3p; hsa-miR-25-3p; hsa-miR-27a-3p; hsa-miR-330-5p; hsa-miR-451a; hsa-miR-484; hsa-miR-504-5p; hsa-miR-505-3p; hsa-miR-7-5p; hsa-mi…
Gene Ontology (miRWalk)	GO0005507 copper ion binding	overrepresented	0.02718	6.9193	15	hsa-let-7a-5p; hsa-miR-125a-5p; hsa-miR-148a-3p; hsa-miR-150-5p; hsa-miR-155-5p; hsa-miR-186-5p; hsa-miR-191-5p; hsa-miR-25-3p; hsa-miR-27a-3p; hsa-miR-409-3p; hsa-miR-484; hsa-miR-503-5p; hsa-miR-504-5p; hsa-miR-7-5p; hsa-miR-98-5p
Gene Ontology (miRWalk)	GO0045444 fat cell differentiation	overrepresented	0.0272442	10.6842	20	hsa-let-7a-5p; hsa-let-7c-5p; hsa-let-7e-5p; hsa-let-7f-5p; hsa-miR-106b-5p; hsa-miR-125a-5p; hsa-miR-145-5p; hsa-miR-150-5p; hsa-miR-155-5p; hsa-miR-186-5p; hsa-miR-223-3p; hsa-miR-22-3p; hsa-miR-25-3p; hsa-miR-27a-3p; hsa-miR-340-5p; hsa-miR-370-3p; hsa-miR-378a-5p; hsa-miR-484; hsa-miR-503-5p; hsa-miR-98-5p
Gene Ontology (miRWalk)	GO0048538 thymus development	overrepresented	0.0272442	10.6842	20	hsa-let-7a-5p; hsa-let-7c-5p; hsa-let-7f-5p; hsa-miR-106b-5p; hsa-miR-142-3p; hsa-miR-143-3p; hsa-miR-148a-3p; hsa-miR-151a-5p; hsa-miR-155-5p; hsa-miR-181b-5p; hsa-miR-186-5p; hsa-miR-199b-5p; hsa-miR-23a-3p; hsa-miR-25-3p; hsa-miR-27a-3p; hsa-miR-340-5p; hsa-miR-451a; hsa-miR-484; hsa-miR-7-5p; hsa-miR-98-5p
Gene Ontology (miRWalk)	GO0003674 molecular function	overrepresented	0.0272442	17.4	28	hsa-let-7a-5p; hsa-let-7c-5p; hsa-let-7e-5p; hsa-let-7f-5p; hsa-miR-106b-5p; hsa-miR-142-3p; hsa-miR-145-5p; hsa-miR-148a-3p; hsa-miR-151a-5p; hsa-miR-155-5p; hsa-miR-181b-5p; hsa-miR-186-5p; hsa-miR-22-3p; hsa-miR-23a-3p; hsa-miR-25-3p; hsa-miR-27a-3p; hsa-miR-30e-5p; hsa-miR-340-5p; hsa-miR-342-5p; hsa-miR-345-5p; hsa-miR-361-5p; hsa-miR-484; hsa-miR-503-5p; hsa-miR-504-5p; hsa-miR-505-3p; hsa-…
Gene Ontology (miRWalk)	GO0005874 microtubule	overrepresented	0.0272442	17.4	28	hsa-let-7a-5p; hsa-let-7c-5p; hsa-let-7e-5p; hsa-let-7f-5p; hsa-miR-106b-5p; hsa-miR-1227-3p; hsa-miR-125a-5p; hsa-miR-142-3p; hsa-miR-148a-3p; hsa-miR-151a-5p; hsa-miR-155-5p; hsa-miR-181b-5p; hsa-miR-186-5p; hsa-miR-223-3p; hsa-miR-23a-3p; hsa-miR-25-3p; hsa-miR-25-5p; hsa-miR-27a-3p; hsa-miR-30e-5p; hsa-miR-330-5p; hsa-miR-340-5p; hsa-miR-345-5p; hsa-miR-361-5p; hsa-miR-484; hsa-miR-505-3p; hs…
Gene Ontology (miRWalk)	GO0001525 angiogenesis	overrepresented	0.0276981	19.2316	30	hsa-let-7a-5p; hsa-let-7c-5p; hsa-let-7e-5p; hsa-let-7f-5p; hsa-miR-106b-5p; hsa-miR-125a-5p; hsa-miR-134-5p; hsa-miR-142-3p; hsa-miR-143-3p; hsa-miR-145-5p; hsa-miR-148a-3p; hsa-miR-150-5p; hsa-miR-151a-5p; hsa-miR-152-3p; hsa-miR-155-5p; hsa-miR-181b-5p; hsa-miR-186-5p; hsa-miR-199b-5p; hsa-miR-223-3p; hsa-miR-23a-3p; hsa-miR-340-5p; hsa-miR-361-5p; hsa-miR-409-3p; hsa-miR-451a; hsa-miR-484; hs…
Gene Ontology (miRWalk)	GO0050769 positive regulation of neurogenesis	overrepresented	0.0287314	4.27368	11	hsa-let-7c-5p; hsa-miR-106b-5p; hsa-miR-151a-5p; hsa-miR-155-5p; hsa-miR-181b-5p; hsa-miR-186-5p; hsa-miR-484; hsa-miR-505-3p; hsa-miR-7-5p; hsa-miR-769-5p; hsa-miR-941
Gene Ontology (miRWalk)	GO0051575 5 deoxyribose 5 phosphate lyase activity	overrepresented	0.0287314	4.27368	11	hsa-let-7a-5p; hsa-let-7c-5p; hsa-let-7e-5p; hsa-let-7f-5p; hsa-miR-181b-5p; hsa-miR-370-3p; hsa-miR-484; hsa-miR-505-3p; hsa-miR-7-5p; hsa-miR-941; hsa-miR-98-5p
Gene Ontology (miRWalk)	GO0010494 cytoplasmic stress granule	overrepresented	0.0288696	8.44561	17	hsa-let-7a-5p; hsa-let-7e-5p; hsa-let-7f-5p; hsa-miR-106b-5p; hsa-miR-125a-5p; hsa-miR-1292-5p; hsa-miR-145-5p; hsa-miR-186-5p; hsa-miR-25-3p; hsa-miR-27a-3p; hsa-miR-30e-5p; hsa-miR-342-5p; hsa-miR-484; hsa-miR-505-3p; hsa-miR-7-5p; hsa-miR-769-5p; hsa-miR-98-5p
Gene Ontology (miRWalk)	GO0048011 nerve growth factor receptor signaling pathway	overrepresented	0.0289632	22.0807	33	hsa-let-7a-5p; hsa-let-7c-5p; hsa-let-7e-5p; hsa-miR-106b-5p; hsa-miR-125a-5p; hsa-miR-142-3p; hsa-miR-143-3p; hsa-miR-145-5p; hsa-miR-148a-3p; hsa-miR-151a-5p; hsa-miR-152-3p; hsa-miR-155-5p; hsa-miR-181b-5p; hsa-miR-186-5p; hsa-miR-191-5p; hsa-miR-223-3p; hsa-miR-22-3p; hsa-miR-23a-3p; hsa-miR-25-3p; hsa-miR-27a-3p; hsa-miR-30e-5p; hsa-miR-330-5p; hsa-miR-340-5p; hsa-miR-361-5p; hsa-miR-378a-5p…
Gene Ontology (miRWalk)	GO0070979 protein k11 linked ubiquitination	overrepresented	0.0289897	5.59649	13	hsa-let-7e-5p; hsa-miR-106b-5p; hsa-miR-1227-3p; hsa-miR-142-3p; hsa-miR-155-5p; hsa-miR-186-5p; hsa-miR-26b-3p; hsa-miR-340-5p; hsa-miR-361-5p; hsa-miR-451a; hsa-miR-484; hsa-miR-501-3p; hsa-miR-98-5p
Gene Ontology (miRWalk)	GO0030183 b cell differentiation	overrepresented	0.0291059	6.30877	14	hsa-let-7a-5p; hsa-miR-145-5p; hsa-miR-150-5p; hsa-miR-155-5p; hsa-miR-186-5p; hsa-miR-223-3p; hsa-miR-22-3p; hsa-miR-25-3p; hsa-miR-27a-3p; hsa-miR-340-5p; hsa-miR-361-5p; hsa-miR-484; hsa-miR-505-3p; hsa-miR-769-5p
Gene Ontology (miRWalk)	GO0035690 cellular response to drug	overrepresented	0.0291059	6.30877	14	hsa-let-7a-5p; hsa-let-7c-5p; hsa-let-7f-5p; hsa-miR-125a-5p; hsa-miR-145-5p; hsa-miR-150-5p; hsa-miR-186-5p; hsa-miR-223-3p; hsa-miR-25-3p; hsa-miR-27a-3p; hsa-miR-451a; hsa-miR-504-5p; hsa-miR-505-3p; hsa-miR-98-5p
Gene Ontology (miRWalk)	GO0040007 growth	overrepresented	0.0291059	7.73333	16	hsa-let-7a-5p; hsa-let-7c-5p; hsa-let-7f-5p; hsa-miR-106b-5p; hsa-miR-125a-5p; hsa-miR-134-5p; hsa-miR-142-3p; hsa-miR-145-5p; hsa-miR-150-5p; hsa-miR-181b-5p; hsa-miR-22-3p; hsa-miR-361-5p; hsa-miR-484; hsa-miR-503-5p; hsa-miR-504-5p; hsa-miR-98-5p
Gene Ontology (miRWalk)	GO0018279 protein n linked glycosylation via asparagine	overrepresented	0.0291059	10.786	20	hsa-let-7a-5p; hsa-let-7e-5p; hsa-miR-125a-5p; hsa-miR-142-3p; hsa-miR-155-5p; hsa-miR-181b-5p; hsa-miR-186-5p; hsa-miR-191-5p; hsa-miR-23a-3p; hsa-miR-25-3p; hsa-miR-30e-5p; hsa-miR-330-5p; hsa-miR-361-5p; hsa-miR-378a-5p; hsa-miR-484; hsa-miR-503-5p; hsa-miR-505-3p; hsa-miR-7-5p; hsa-miR-769-5p; hsa-miR-98-5p
Gene Ontology (miRWalk)	GO0050731 positive regulation of peptidyl tyrosine phosphorylation	overrepresented	0.0291059	13.2281	23	hsa-let-7a-5p; hsa-miR-106b-5p; hsa-miR-125a-5p; hsa-miR-134-5p; hsa-miR-145-5p; hsa-miR-150-5p; hsa-miR-155-5p; hsa-miR-181b-5p; hsa-miR-186-5p; hsa-miR-223-3p; hsa-miR-23a-3p; hsa-miR-25-3p; hsa-miR-27a-3p; hsa-miR-330-5p; hsa-miR-361-5p; hsa-miR-451a; hsa-miR-454-5p; hsa-miR-484; hsa-miR-503-5p; hsa-miR-504-5p; hsa-miR-7-5p; hsa-miR-769-5p; hsa-miR-98-5p
Gene Ontology (miRWalk)	GO0008063 toll signaling pathway	overrepresented	0.0291059	14.0421	24	hsa-let-7a-5p; hsa-let-7c-5p; hsa-let-7f-5p; hsa-miR-106b-5p; hsa-miR-125a-5p; hsa-miR-143-3p; hsa-miR-145-5p; hsa-miR-148a-3p; hsa-miR-151a-5p; hsa-miR-155-5p; hsa-miR-181b-5p; hsa-miR-186-5p; hsa-miR-223-3p; hsa-miR-22-3p; hsa-miR-27a-3p; hsa-miR-30e-5p; hsa-miR-330-5p; hsa-miR-340-5p; hsa-miR-361-5p; hsa-miR-484; hsa-miR-503-5p; hsa-miR-7-5p; hsa-miR-769-5p; hsa-miR-98-5p
Gene Ontology (miRWalk)	GO0034142 toll like receptor 4 signaling pathway	overrepresented	0.0291059	14.0421	24	hsa-let-7a-5p; hsa-let-7c-5p; hsa-let-7f-5p; hsa-miR-106b-5p; hsa-miR-125a-5p; hsa-miR-142-3p; hsa-miR-143-3p; hsa-miR-145-5p; hsa-miR-148a-3p; hsa-miR-151a-5p; hsa-miR-155-5p; hsa-miR-181b-5p; hsa-miR-186-5p; hsa-miR-223-3p; hsa-miR-27a-3p; hsa-miR-30e-5p; hsa-miR-330-5p; hsa-miR-340-5p; hsa-miR-361-5p; hsa-miR-484; hsa-miR-503-5p; hsa-miR-7-5p; hsa-miR-769-5p; hsa-miR-98-5p
Gene Ontology (miRWalk)	GO0005543 phospholipid binding	overrepresented	0.0291059	15.7719	26	hsa-let-7a-5p; hsa-let-7c-5p; hsa-let-7e-5p; hsa-let-7f-5p; hsa-miR-106b-5p; hsa-miR-125a-5p; hsa-miR-142-3p; hsa-miR-145-5p; hsa-miR-148a-3p; hsa-miR-152-3p; hsa-miR-155-5p; hsa-miR-181b-5p; hsa-miR-186-5p; hsa-miR-191-5p; hsa-miR-25-3p; hsa-miR-27a-3p; hsa-miR-330-5p; hsa-miR-340-5p; hsa-miR-378a-5p; hsa-miR-484; hsa-miR-503-5p; hsa-miR-505-3p; hsa-miR-7-5p; hsa-miR-769-5p; hsa-miR-941; hsa-miR…
Gene Ontology (miRWalk)	GO0003924 gtpase activity	overrepresented	0.0291059	18.4175	29	hsa-let-7a-5p; hsa-let-7c-5p; hsa-let-7e-5p; hsa-let-7f-5p; hsa-miR-106b-5p; hsa-miR-125a-5p; hsa-miR-142-3p; hsa-miR-143-3p; hsa-miR-145-5p; hsa-miR-148a-3p; hsa-miR-151a-5p; hsa-miR-155-5p; hsa-miR-186-5p; hsa-miR-223-3p; hsa-miR-22-3p; hsa-miR-23a-3p; hsa-miR-25-3p; hsa-miR-27a-3p; hsa-miR-30e-5p; hsa-miR-340-5p; hsa-miR-361-5p; hsa-miR-378a-5p; hsa-miR-451a; hsa-miR-484; hsa-miR-505-3p; hsa-m…
Gene Ontology (miRWalk)	GO0046777 protein autophosphorylation	overrepresented	0.0291059	18.4175	29	hsa-let-7a-5p; hsa-let-7c-5p; hsa-let-7e-5p; hsa-let-7f-5p; hsa-miR-125a-5p; hsa-miR-143-3p; hsa-miR-145-5p; hsa-miR-148a-3p; hsa-miR-150-5p; hsa-miR-152-3p; hsa-miR-155-5p; hsa-miR-181b-5p; hsa-miR-186-5p; hsa-miR-199b-5p; hsa-miR-223-3p; hsa-miR-22-3p; hsa-miR-23a-3p; hsa-miR-25-3p; hsa-miR-27a-3p; hsa-miR-330-5p; hsa-miR-340-5p; hsa-miR-361-5p; hsa-miR-451a; hsa-miR-484; hsa-miR-503-5p; hsa-mi…
Gene Ontology (miRWalk)	GO0007173 epidermal growth factor receptor signaling pathway	overrepresented	0.0291059	20.2491	31	hsa-let-7a-5p; hsa-let-7c-5p; hsa-let-7e-5p; hsa-miR-106b-5p; hsa-miR-125a-5p; hsa-miR-142-3p; hsa-miR-143-3p; hsa-miR-145-5p; hsa-miR-148a-3p; hsa-miR-152-3p; hsa-miR-155-5p; hsa-miR-181b-5p; hsa-miR-186-5p; hsa-miR-199b-5p; hsa-miR-223-3p; hsa-miR-22-3p; hsa-miR-23a-3p; hsa-miR-25-3p; hsa-miR-27a-3p; hsa-miR-330-5p; hsa-miR-340-5p; hsa-miR-361-5p; hsa-miR-378a-5p; hsa-miR-451a; hsa-miR-484; hsa…
Gene Ontology (miRWalk)	GO0034504 protein localization to nucleus	overrepresented	0.0291069	7.02105	15	hsa-let-7a-5p; hsa-let-7e-5p; hsa-let-7f-5p; hsa-miR-125a-5p; hsa-miR-143-3p; hsa-miR-145-5p; hsa-miR-148a-3p; hsa-miR-152-3p; hsa-miR-155-5p; hsa-miR-22-3p; hsa-miR-25-3p; hsa-miR-340-5p; hsa-miR-484; hsa-miR-504-5p; hsa-miR-7-5p
Gene Ontology (miRWalk)	GO0051260 protein homooligomerization	overrepresented	0.0291069	11.6	21	hsa-let-7a-5p; hsa-let-7e-5p; hsa-let-7f-5p; hsa-miR-106b-5p; hsa-miR-125a-5p; hsa-miR-142-3p; hsa-miR-148a-3p; hsa-miR-155-5p; hsa-miR-181b-5p; hsa-miR-186-5p; hsa-miR-22-3p; hsa-miR-25-3p; hsa-miR-27a-3p; hsa-miR-330-5p; hsa-miR-340-5p; hsa-miR-361-5p; hsa-miR-370-3p; hsa-miR-484; hsa-miR-504-5p; hsa-miR-7-5p; hsa-miR-98-5p
Gene Ontology (miRWalk)	GO0009887 organ morphogenesis	overrepresented	0.0291069	12.414	22	hsa-let-7a-5p; hsa-let-7c-5p; hsa-let-7e-5p; hsa-let-7f-5p; hsa-miR-143-3p; hsa-miR-145-5p; hsa-miR-148a-3p; hsa-miR-150-5p; hsa-miR-155-5p; hsa-miR-181b-5p; hsa-miR-186-5p; hsa-miR-191-5p; hsa-miR-22-3p; hsa-miR-25-3p; hsa-miR-27a-3p; hsa-miR-378a-5p; hsa-miR-451a; hsa-miR-484; hsa-miR-503-5p; hsa-miR-505-3p; hsa-miR-7-5p; hsa-miR-98-5p
Gene Ontology (miRWalk)	GO0042787 protein ubiquitination involved in ubiquitin dependent protein catabolic process	overrepresented	0.0295538	9.25965	18	hsa-let-7a-5p; hsa-let-7c-5p; hsa-miR-106b-5p; hsa-miR-125a-5p; hsa-miR-143-3p; hsa-miR-145-5p; hsa-miR-155-5p; hsa-miR-181b-5p; hsa-miR-186-5p; hsa-miR-191-5p; hsa-miR-25-3p; hsa-miR-340-5p; hsa-miR-361-5p; hsa-miR-484; hsa-miR-504-5p; hsa-miR-7-5p; hsa-miR-769-5p; hsa-miR-941
Gene Ontology (miRWalk)	GO0043154 negative regulation of cysteine type endopeptidase activity involved in apoptotic process	overrepresented	0.0299644	14.9579	25	hsa-let-7a-5p; hsa-let-7c-5p; hsa-let-7e-5p; hsa-miR-106b-5p; hsa-miR-125a-5p; hsa-miR-134-5p; hsa-miR-143-3p; hsa-miR-145-5p; hsa-miR-150-5p; hsa-miR-155-5p; hsa-miR-181b-5p; hsa-miR-186-5p; hsa-miR-22-3p; hsa-miR-25-3p; hsa-miR-330-5p; hsa-miR-361-5p; hsa-miR-378a-5p; hsa-miR-451a; hsa-miR-484; hsa-miR-503-5p; hsa-miR-504-5p; hsa-miR-505-3p; hsa-miR-550a-3p; hsa-miR-7-5p; hsa-miR-98-5p
Gene Ontology (miRWalk)	GO0006687 glycosphingolipid metabolic process	overrepresented	0.0305607	4.98596	12	hsa-let-7a-5p; hsa-let-7e-5p; hsa-miR-106b-5p; hsa-miR-155-5p; hsa-miR-186-5p; hsa-miR-191-5p; hsa-miR-23a-3p; hsa-miR-503-5p; hsa-miR-504-5p; hsa-miR-769-5p; hsa-miR-941; hsa-miR-98-5p
Gene Ontology (miRWalk)	GO0045666 positive regulation of neuron differentiation	overrepresented	0.0308545	10.0737	19	hsa-let-7a-5p; hsa-let-7c-5p; hsa-let-7e-5p; hsa-miR-125a-5p; hsa-miR-145-5p; hsa-miR-148a-3p; hsa-miR-150-5p; hsa-miR-155-5p; hsa-miR-181b-5p; hsa-miR-186-5p; hsa-miR-223-3p; hsa-miR-22-3p; hsa-miR-23a-3p; hsa-miR-25-3p; hsa-miR-27a-3p; hsa-miR-409-3p; hsa-miR-7-5p; hsa-miR-769-5p; hsa-miR-98-5p
Gene Ontology (miRWalk)	GO0005635 nuclear envelope	overrepresented	0.0308545	14.1439	24	hsa-let-7a-5p; hsa-let-7c-5p; hsa-let-7e-5p; hsa-miR-106b-5p; hsa-miR-125a-5p; hsa-miR-145-5p; hsa-miR-148a-3p; hsa-miR-155-5p; hsa-miR-181b-5p; hsa-miR-186-5p; hsa-miR-191-5p; hsa-miR-223-3p; hsa-miR-25-3p; hsa-miR-27a-3p; hsa-miR-30e-5p; hsa-miR-340-5p; hsa-miR-361-5p; hsa-miR-378a-5p; hsa-miR-454-5p; hsa-miR-484; hsa-miR-503-5p; hsa-miR-505-3p; hsa-miR-7-5p; hsa-miR-98-5p
Gene Ontology (miRWalk)	GO0016023 cytoplasmic membrane bounded vesicle	overrepresented	0.0316504	10.8877	20	hsa-let-7a-5p; hsa-miR-106b-5p; hsa-miR-1227-3p; hsa-miR-125a-5p; hsa-miR-143-3p; hsa-miR-145-5p; hsa-miR-148a-3p; hsa-miR-150-5p; hsa-miR-155-5p; hsa-miR-181b-5p; hsa-miR-186-5p; hsa-miR-22-3p; hsa-miR-25-3p; hsa-miR-27a-3p; hsa-miR-330-5p; hsa-miR-484; hsa-miR-505-3p; hsa-miR-7-5p; hsa-miR-769-5p; hsa-miR-98-5p
Gene Ontology (miRWalk)	GO0009897 external side of plasma membrane	overrepresented	0.03186	12.5158	22	hsa-let-7a-5p; hsa-let-7e-5p; hsa-let-7f-5p; hsa-miR-106b-5p; hsa-miR-1227-3p; hsa-miR-125a-5p; hsa-miR-142-3p; hsa-miR-150-5p; hsa-miR-155-5p; hsa-miR-186-5p; hsa-miR-223-3p; hsa-miR-23a-3p; hsa-miR-25-3p; hsa-miR-26b-3p; hsa-miR-30e-5p; hsa-miR-330-5p; hsa-miR-340-5p; hsa-miR-409-3p; hsa-miR-484; hsa-miR-504-5p; hsa-miR-769-5p; hsa-miR-98-5p
Gene Ontology (miRWalk)	GO0008285 negative regulation of cell proliferation	overrepresented	0.03186	27.1684	38	hsa-let-7a-5p; hsa-let-7c-5p; hsa-let-7e-5p; hsa-let-7f-5p; hsa-miR-106b-5p; hsa-miR-125a-5p; hsa-miR-142-3p; hsa-miR-143-3p; hsa-miR-145-5p; hsa-miR-148a-3p; hsa-miR-150-5p; hsa-miR-151a-5p; hsa-miR-155-5p; hsa-miR-16-2-3p; hsa-miR-181b-5p; hsa-miR-186-5p; hsa-miR-191-5p; hsa-miR-193a-5p; hsa-miR-223-3p; hsa-miR-22-3p; hsa-miR-23a-3p; hsa-miR-25-3p; hsa-miR-27a-3p; hsa-miR-330-5p; hsa-miR-340-5p…
Gene Ontology (miRWalk)	GO0003777 microtubule motor activity	overrepresented	0.031878	7.83509	16	hsa-let-7a-5p; hsa-let-7c-5p; hsa-let-7e-5p; hsa-miR-106b-5p; hsa-miR-125a-5p; hsa-miR-148a-3p; hsa-miR-155-5p; hsa-miR-186-5p; hsa-miR-22-3p; hsa-miR-23a-3p; hsa-miR-25-3p; hsa-miR-25-5p; hsa-miR-340-5p; hsa-miR-342-5p; hsa-miR-484; hsa-miR-7-5p
Gene Ontology (miRWalk)	GO0048705 skeletal system morphogenesis	overrepresented	0.031878	7.83509	16	hsa-let-7a-5p; hsa-let-7c-5p; hsa-let-7e-5p; hsa-let-7f-5p; hsa-miR-142-3p; hsa-miR-145-5p; hsa-miR-148a-3p; hsa-miR-150-5p; hsa-miR-155-5p; hsa-miR-181b-5p; hsa-miR-186-5p; hsa-miR-22-3p; hsa-miR-451a; hsa-miR-7-5p; hsa-miR-769-5p; hsa-miR-98-5p
Gene Ontology (miRWalk)	GO0051276 chromosome organization	overrepresented	0.031878	7.83509	16	hsa-let-7a-5p; hsa-let-7c-5p; hsa-let-7f-5p; hsa-miR-106b-5p; hsa-miR-125a-5p; hsa-miR-145-5p; hsa-miR-148a-3p; hsa-miR-150-5p; hsa-miR-155-5p; hsa-miR-186-5p; hsa-miR-25-3p; hsa-miR-27a-3p; hsa-miR-451a; hsa-miR-484; hsa-miR-504-5p; hsa-miR-98-5p
Gene Ontology (miRWalk)	GO0019904 protein domain specific binding	overrepresented	0.0319191	16.7895	27	hsa-let-7a-5p; hsa-let-7c-5p; hsa-let-7e-5p; hsa-let-7f-1-3p; hsa-let-7f-5p; hsa-miR-106b-5p; hsa-miR-125a-5p; hsa-miR-134-5p; hsa-miR-148a-3p; hsa-miR-155-5p; hsa-miR-181b-5p; hsa-miR-186-5p; hsa-miR-191-5p; hsa-miR-193a-5p; hsa-miR-22-3p; hsa-miR-23a-3p; hsa-miR-25-3p; hsa-miR-27a-3p; hsa-miR-330-5p; hsa-miR-340-5p; hsa-miR-361-5p; hsa-miR-378a-5p; hsa-miR-484; hsa-miR-7-5p; hsa-miR-769-5p; hsa…
Gene Ontology (miRWalk)	GO0048706 embryonic skeletal system development	overrepresented	0.0320266	4.37544	11	hsa-let-7a-5p; hsa-let-7f-5p; hsa-miR-125a-5p; hsa-miR-143-3p; hsa-miR-155-5p; hsa-miR-186-5p; hsa-miR-223-3p; hsa-miR-22-3p; hsa-miR-25-3p; hsa-miR-27a-3p; hsa-miR-484
Gene Ontology (miRWalk)	GO0007094 mitotic cell cycle spindle assembly checkpoint	overrepresented	0.0322362	7.12281	15	hsa-let-7c-5p; hsa-let-7e-5p; hsa-miR-106b-5p; hsa-miR-1227-3p; hsa-miR-148a-3p; hsa-miR-155-5p; hsa-miR-186-5p; hsa-miR-22-3p; hsa-miR-26b-3p; hsa-miR-27a-3p; hsa-miR-340-5p; hsa-miR-378a-5p; hsa-miR-484; hsa-miR-941; hsa-miR-98-5p
Gene Ontology (miRWalk)	GO0031965 nuclear membrane	overrepresented	0.0323272	17.7053	28	hsa-let-7a-5p; hsa-let-7c-5p; hsa-let-7e-5p; hsa-let-7f-5p; hsa-miR-106b-5p; hsa-miR-125a-5p; hsa-miR-142-3p; hsa-miR-143-3p; hsa-miR-145-5p; hsa-miR-148a-3p; hsa-miR-155-5p; hsa-miR-181b-5p; hsa-miR-186-5p; hsa-miR-22-3p; hsa-miR-23a-3p; hsa-miR-25-3p; hsa-miR-27a-3p; hsa-miR-340-5p; hsa-miR-342-5p; hsa-miR-378a-5p; hsa-miR-451a; hsa-miR-484; hsa-miR-503-5p; hsa-miR-550a-3p; hsa-miR-7-5p; hsa-mi…
Gene Ontology (miRWalk)	GO0030968 endoplasmic reticulum unfolded protein response	overrepresented	0.0326241	14.2456	24	hsa-let-7a-5p; hsa-let-7c-5p; hsa-let-7e-5p; hsa-let-7f-5p; hsa-miR-106b-5p; hsa-miR-125a-5p; hsa-miR-148a-3p; hsa-miR-155-5p; hsa-miR-181b-5p; hsa-miR-186-5p; hsa-miR-191-5p; hsa-miR-223-3p; hsa-miR-22-3p; hsa-miR-23a-3p; hsa-miR-25-3p; hsa-miR-27a-3p; hsa-miR-340-5p; hsa-miR-361-5p; hsa-miR-409-3p; hsa-miR-484; hsa-miR-503-5p; hsa-miR-505-3p; hsa-miR-7-5p; hsa-miR-98-5p
Gene Ontology (miRWalk)	GO0007275 multicellular organismal development	overrepresented	0.0326241	19.5368	30	hsa-let-7a-5p; hsa-let-7c-5p; hsa-let-7e-5p; hsa-let-7f-5p; hsa-miR-106b-5p; hsa-miR-1227-3p; hsa-miR-125a-5p; hsa-miR-145-5p; hsa-miR-148a-3p; hsa-miR-150-5p; hsa-miR-155-5p; hsa-miR-181b-5p; hsa-miR-186-5p; hsa-miR-191-5p; hsa-miR-223-3p; hsa-miR-22-3p; hsa-miR-23a-3p; hsa-miR-25-3p; hsa-miR-27a-3p; hsa-miR-330-5p; hsa-miR-340-5p; hsa-miR-342-5p; hsa-miR-370-3p; hsa-miR-378a-5p; hsa-miR-484; hs…
Gene Ontology (miRWalk)	GO0044281 small molecule metabolic process	overrepresented	0.0327543	29.3053	40	hsa-let-7a-3p; hsa-let-7a-5p; hsa-let-7c-5p; hsa-let-7e-5p; hsa-let-7f-5p; hsa-miR-106b-5p; hsa-miR-125a-5p; hsa-miR-142-3p; hsa-miR-143-3p; hsa-miR-145-5p; hsa-miR-148a-3p; hsa-miR-151a-5p; hsa-miR-152-3p; hsa-miR-155-5p; hsa-miR-181b-5p; hsa-miR-186-5p; hsa-miR-191-5p; hsa-miR-223-3p; hsa-miR-22-3p; hsa-miR-23a-3p; hsa-miR-25-3p; hsa-miR-26b-3p; hsa-miR-27a-3p; hsa-miR-30e-5p; hsa-miR-330-5p; h…
Gene Ontology (miRWalk)	GO0006986 response to unfolded protein	overrepresented	0.0335676	8.64912	17	hsa-miR-106b-5p; hsa-miR-142-3p; hsa-miR-148a-3p; hsa-miR-151a-5p; hsa-miR-155-5p; hsa-miR-186-5p; hsa-miR-22-3p; hsa-miR-23a-3p; hsa-miR-25-3p; hsa-miR-30e-5p; hsa-miR-330-5p; hsa-miR-361-5p; hsa-miR-378a-5p; hsa-miR-484; hsa-miR-505-3p; hsa-miR-942-5p; hsa-miR-98-5p
Gene Ontology (miRWalk)	GO0048147 negative regulation of fibroblast proliferation	overrepresented	0.0335676	8.64912	17	hsa-let-7a-5p; hsa-let-7c-5p; hsa-let-7e-5p; hsa-let-7f-5p; hsa-miR-125a-5p; hsa-miR-145-5p; hsa-miR-150-5p; hsa-miR-155-5p; hsa-miR-25-3p; hsa-miR-27a-3p; hsa-miR-340-5p; hsa-miR-370-3p; hsa-miR-451a; hsa-miR-484; hsa-miR-504-5p; hsa-miR-941; hsa-miR-98-5p
Gene Ontology (miRWalk)	GO0042593 glucose homeostasis	overrepresented	0.0336692	10.9895	20	hsa-let-7a-5p; hsa-let-7c-5p; hsa-let-7e-5p; hsa-miR-143-3p; hsa-miR-145-5p; hsa-miR-148a-3p; hsa-miR-151a-5p; hsa-miR-152-3p; hsa-miR-155-5p; hsa-miR-191-5p; hsa-miR-199b-5p; hsa-miR-223-3p; hsa-miR-22-3p; hsa-miR-23a-3p; hsa-miR-30e-5p; hsa-miR-330-5p; hsa-miR-340-5p; hsa-miR-451a; hsa-miR-7-5p; hsa-miR-98-5p
Gene Ontology (miRWalk)	GO0006979 response to oxidative stress	overrepresented	0.0336692	12.6175	22	hsa-let-7a-5p; hsa-let-7c-5p; hsa-let-7e-5p; hsa-miR-106b-5p; hsa-miR-125a-5p; hsa-miR-134-5p; hsa-miR-142-3p; hsa-miR-143-3p; hsa-miR-148a-3p; hsa-miR-155-5p; hsa-miR-181b-5p; hsa-miR-186-5p; hsa-miR-30e-5p; hsa-miR-340-5p; hsa-miR-345-5p; hsa-miR-361-5p; hsa-miR-378a-5p; hsa-miR-451a; hsa-miR-484; hsa-miR-504-5p; hsa-miR-7-5p; hsa-miR-98-5p
Gene Ontology (miRWalk)	GO0051056 regulation of small gtpase mediated signal transduction	overrepresented	0.0336692	12.6175	22	hsa-let-7a-5p; hsa-let-7c-5p; hsa-let-7e-5p; hsa-miR-106b-5p; hsa-miR-125a-5p; hsa-miR-142-3p; hsa-miR-145-5p; hsa-miR-151a-5p; hsa-miR-155-5p; hsa-miR-181b-5p; hsa-miR-186-5p; hsa-miR-191-5p; hsa-miR-223-3p; hsa-miR-25-3p; hsa-miR-27a-3p; hsa-miR-340-5p; hsa-miR-361-5p; hsa-miR-378a-5p; hsa-miR-484; hsa-miR-7-5p; hsa-miR-769-5p; hsa-miR-98-5p
Gene Ontology (miRWalk)	GO0006006 glucose metabolic process	overrepresented	0.0341111	15.1614	25	hsa-let-7a-5p; hsa-let-7c-5p; hsa-let-7e-5p; hsa-let-7f-5p; hsa-miR-106b-5p; hsa-miR-125a-5p; hsa-miR-143-3p; hsa-miR-145-5p; hsa-miR-148a-3p; hsa-miR-150-5p; hsa-miR-155-5p; hsa-miR-186-5p; hsa-miR-191-5p; hsa-miR-22-3p; hsa-miR-23a-3p; hsa-miR-25-3p; hsa-miR-30e-5p; hsa-miR-330-5p; hsa-miR-342-5p; hsa-miR-370-3p; hsa-miR-451a; hsa-miR-484; hsa-miR-7-5p; hsa-miR-769-5p; hsa-miR-98-5p
Gene Ontology (miRWalk)	GO0007219 notch signaling pathway	overrepresented	0.034369	17.807	28	hsa-let-7a-5p; hsa-let-7c-5p; hsa-let-7e-5p; hsa-let-7f-5p; hsa-miR-106b-5p; hsa-miR-142-3p; hsa-miR-145-5p; hsa-miR-148a-3p; hsa-miR-150-5p; hsa-miR-151a-5p; hsa-miR-155-5p; hsa-miR-181b-5p; hsa-miR-186-5p; hsa-miR-191-5p; hsa-miR-199b-5p; hsa-miR-223-3p; hsa-miR-23a-3p; hsa-miR-25-3p; hsa-miR-27a-3p; hsa-miR-330-5p; hsa-miR-361-5p; hsa-miR-451a; hsa-miR-484; hsa-miR-503-5p; hsa-miR-505-3p; hsa-…
Gene Ontology (miRWalk)	GO0007050 cell cycle arrest	overrepresented	0.0345862	20.5544	31	hsa-let-7a-5p; hsa-let-7c-5p; hsa-let-7e-5p; hsa-let-7f-5p; hsa-miR-106b-5p; hsa-miR-1227-3p; hsa-miR-125a-5p; hsa-miR-142-3p; hsa-miR-143-3p; hsa-miR-145-5p; hsa-miR-148a-3p; hsa-miR-150-5p; hsa-miR-151a-5p; hsa-miR-155-5p; hsa-miR-181b-5p; hsa-miR-186-5p; hsa-miR-191-5p; hsa-miR-193a-5p; hsa-miR-22-3p; hsa-miR-25-3p; hsa-miR-27a-3p; hsa-miR-30e-5p; hsa-miR-345-5p; hsa-miR-361-5p; hsa-miR-409-3p…
Gene Ontology (miRWalk)	GO0001843 neural tube closure	overrepresented	0.0347981	9.46316	18	hsa-let-7a-5p; hsa-let-7c-5p; hsa-let-7e-5p; hsa-miR-106b-5p; hsa-miR-142-3p; hsa-miR-155-5p; hsa-miR-181b-5p; hsa-miR-186-5p; hsa-miR-191-5p; hsa-miR-25-3p; hsa-miR-330-5p; hsa-miR-340-5p; hsa-miR-361-5p; hsa-miR-378a-5p; hsa-miR-484; hsa-miR-7-5p; hsa-miR-941; hsa-miR-98-5p
Gene Ontology (miRWalk)	GO0005158 insulin receptor binding	overrepresented	0.0347981	9.46316	18	hsa-let-7a-5p; hsa-let-7e-5p; hsa-miR-125a-5p; hsa-miR-145-5p; hsa-miR-148a-3p; hsa-miR-150-5p; hsa-miR-152-3p; hsa-miR-181b-5p; hsa-miR-186-5p; hsa-miR-191-5p; hsa-miR-223-3p; hsa-miR-23a-3p; hsa-miR-25-3p; hsa-miR-27a-3p; hsa-miR-330-5p; hsa-miR-484; hsa-miR-7-5p; hsa-miR-98-5p
Gene Ontology (miRWalk)	GO0045931 positive regulation of mitotic cell cycle	overrepresented	0.0347981	9.46316	18	hsa-let-7a-5p; hsa-let-7e-5p; hsa-let-7f-5p; hsa-miR-106b-5p; hsa-miR-125a-5p; hsa-miR-143-3p; hsa-miR-145-5p; hsa-miR-148a-3p; hsa-miR-155-5p; hsa-miR-23a-3p; hsa-miR-25-3p; hsa-miR-361-5p; hsa-miR-484; hsa-miR-504-5p; hsa-miR-505-3p; hsa-miR-7-5p; hsa-miR-769-5p; hsa-miR-98-5p
Gene Ontology (miRWalk)	GO0051721 protein phosphatase 2a binding	overrepresented	0.0347981	9.46316	18	hsa-let-7a-5p; hsa-let-7e-5p; hsa-miR-106b-5p; hsa-miR-125a-5p; hsa-miR-143-3p; hsa-miR-148a-3p; hsa-miR-150-5p; hsa-miR-155-5p; hsa-miR-181b-5p; hsa-miR-186-5p; hsa-miR-223-3p; hsa-miR-25-3p; hsa-miR-27a-3p; hsa-miR-451a; hsa-miR-484; hsa-miR-504-5p; hsa-miR-7-5p; hsa-miR-98-5p
Gene Ontology (miRWalk)	GO0006090 pyruvate metabolic process	overrepresented	0.0352122	5.8	13	hsa-let-7c-5p; hsa-let-7e-5p; hsa-miR-125a-5p; hsa-miR-155-5p; hsa-miR-181b-5p; hsa-miR-186-5p; hsa-miR-191-5p; hsa-miR-22-3p; hsa-miR-23a-3p; hsa-miR-25-3p; hsa-miR-361-5p; hsa-miR-484; hsa-miR-98-5p
Gene Ontology (miRWalk)	GO0043966 histone h3 acetylation	overrepresented	0.035336	7.22456	15	hsa-let-7a-5p; hsa-let-7c-5p; hsa-miR-106b-5p; hsa-miR-145-5p; hsa-miR-155-5p; hsa-miR-181b-5p; hsa-miR-186-5p; hsa-miR-25-3p; hsa-miR-340-5p; hsa-miR-342-5p; hsa-miR-345-5p; hsa-miR-378a-5p; hsa-miR-484; hsa-miR-7-5p; hsa-miR-98-5p
Gene Ontology (miRWalk)	GO0007411 axon guidance	overrepresented	0.0354995	22.4877	33	hsa-let-7a-5p; hsa-let-7c-5p; hsa-let-7e-5p; hsa-let-7f-5p; hsa-miR-106b-5p; hsa-miR-1227-3p; hsa-miR-125a-5p; hsa-miR-142-3p; hsa-miR-143-3p; hsa-miR-145-5p; hsa-miR-148a-3p; hsa-miR-155-5p; hsa-miR-181b-5p; hsa-miR-186-5p; hsa-miR-191-5p; hsa-miR-199b-5p; hsa-miR-223-3p; hsa-miR-22-3p; hsa-miR-23a-3p; hsa-miR-25-3p; hsa-miR-27a-3p; hsa-miR-30e-5p; hsa-miR-330-5p; hsa-miR-340-5p; hsa-miR-342-5p;…
Gene Ontology (miRWalk)	GO0005159 insulin like growth factor receptor binding	overrepresented	0.0356509	4.47719	11	hsa-let-7a-5p; hsa-let-7e-5p; hsa-miR-145-5p; hsa-miR-148a-3p; hsa-miR-150-5p; hsa-miR-152-3p; hsa-miR-155-5p; hsa-miR-186-5p; hsa-miR-27a-3p; hsa-miR-7-5p; hsa-miR-98-5p
Gene Ontology (miRWalk)	GO0007093 mitotic cell cycle checkpoint	overrepresented	0.0356509	4.47719	11	hsa-let-7a-5p; hsa-let-7c-5p; hsa-let-7e-5p; hsa-miR-106b-5p; hsa-miR-151a-5p; hsa-miR-181b-5p; hsa-miR-186-5p; hsa-miR-22-3p; hsa-miR-23a-3p; hsa-miR-484; hsa-miR-98-5p
Gene Ontology (miRWalk)	GO0016459 myosin complex	overrepresented	0.0356509	4.47719	11	hsa-let-7e-5p; hsa-miR-106b-5p; hsa-miR-125a-5p; hsa-miR-145-5p; hsa-miR-148a-3p; hsa-miR-155-5p; hsa-miR-186-5p; hsa-miR-23a-3p; hsa-miR-378a-5p; hsa-miR-484; hsa-miR-505-3p
Gene Ontology (miRWalk)	GO0005080 protein kinase c binding	overrepresented	0.0356509	8.75088	17	hsa-let-7a-5p; hsa-let-7e-5p; hsa-miR-142-3p; hsa-miR-143-3p; hsa-miR-145-5p; hsa-miR-148a-3p; hsa-miR-152-3p; hsa-miR-155-5p; hsa-miR-186-5p; hsa-miR-23a-3p; hsa-miR-330-5p; hsa-miR-361-5p; hsa-miR-378a-5p; hsa-miR-451a; hsa-miR-484; hsa-miR-7-5p; hsa-miR-941
Gene Ontology (miRWalk)	GO0006805 xenobiotic metabolic process	overrepresented	0.0356509	10.2772	19	hsa-let-7a-5p; hsa-let-7c-5p; hsa-let-7e-5p; hsa-let-7f-5p; hsa-miR-106b-5p; hsa-miR-125a-5p; hsa-miR-143-3p; hsa-miR-148a-3p; hsa-miR-155-5p; hsa-miR-186-5p; hsa-miR-191-5p; hsa-miR-22-3p; hsa-miR-25-3p; hsa-miR-340-5p; hsa-miR-361-5p; hsa-miR-378a-5p; hsa-miR-484; hsa-miR-7-5p; hsa-miR-98-5p
Gene Ontology (miRWalk)	GO0048754 branching morphogenesis of a tube	overrepresented	0.0356509	10.2772	19	hsa-let-7a-5p; hsa-let-7c-5p; hsa-let-7e-5p; hsa-miR-106b-5p; hsa-miR-125a-5p; hsa-miR-134-5p; hsa-miR-145-5p; hsa-miR-148a-3p; hsa-miR-150-5p; hsa-miR-155-5p; hsa-miR-27a-3p; hsa-miR-340-5p; hsa-miR-361-5p; hsa-miR-484; hsa-miR-503-5p; hsa-miR-504-5p; hsa-miR-7-5p; hsa-miR-769-5p; hsa-miR-98-5p
Gene Ontology (miRWalk)	GO0001764 neuron migration	overrepresented	0.0356509	11.0912	20	hsa-let-7a-5p; hsa-let-7c-5p; hsa-let-7e-5p; hsa-let-7f-5p; hsa-miR-106b-5p; hsa-miR-150-5p; hsa-miR-155-5p; hsa-miR-181b-5p; hsa-miR-186-5p; hsa-miR-199b-5p; hsa-miR-22-3p; hsa-miR-23a-3p; hsa-miR-25-3p; hsa-miR-30e-5p; hsa-miR-340-5p; hsa-miR-484; hsa-miR-504-5p; hsa-miR-505-3p; hsa-miR-7-5p; hsa-miR-98-5p
Gene Ontology (miRWalk)	GO0015758 glucose transport	overrepresented	0.0356509	11.0912	20	hsa-let-7a-5p; hsa-let-7c-5p; hsa-let-7e-5p; hsa-miR-106b-5p; hsa-miR-125a-5p; hsa-miR-142-3p; hsa-miR-143-3p; hsa-miR-145-5p; hsa-miR-148a-3p; hsa-miR-155-5p; hsa-miR-186-5p; hsa-miR-223-3p; hsa-miR-22-3p; hsa-miR-23a-3p; hsa-miR-340-5p; hsa-miR-361-5p; hsa-miR-378a-5p; hsa-miR-451a; hsa-miR-484; hsa-miR-98-5p
Gene Ontology (miRWalk)	GO0022625 cytosolic large ribosomal subunit	overrepresented	0.0356509	11.9053	21	hsa-let-7a-5p; hsa-let-7c-5p; hsa-let-7e-5p; hsa-miR-106b-5p; hsa-miR-125a-5p; hsa-miR-155-5p; hsa-miR-181b-5p; hsa-miR-186-5p; hsa-miR-191-5p; hsa-miR-193a-5p; hsa-miR-22-3p; hsa-miR-25-3p; hsa-miR-27a-3p; hsa-miR-30e-5p; hsa-miR-330-5p; hsa-miR-484; hsa-miR-503-5p; hsa-miR-504-5p; hsa-miR-505-3p; hsa-miR-7-5p; hsa-miR-769-5p
Gene Ontology (miRWalk)	GO0004725 protein tyrosine phosphatase activity	overrepresented	0.0356509	12.7193	22	hsa-let-7a-5p; hsa-let-7c-5p; hsa-let-7e-5p; hsa-miR-106b-5p; hsa-miR-125a-5p; hsa-miR-145-5p; hsa-miR-148a-3p; hsa-miR-150-5p; hsa-miR-155-5p; hsa-miR-181b-5p; hsa-miR-186-5p; hsa-miR-23a-3p; hsa-miR-25-3p; hsa-miR-27a-3p; hsa-miR-340-5p; hsa-miR-342-5p; hsa-miR-361-5p; hsa-miR-484; hsa-miR-503-5p; hsa-miR-7-5p; hsa-miR-769-5p; hsa-miR-98-5p
Gene Ontology (miRWalk)	GO0003714 transcription corepressor activity	overrepresented	0.0356509	16.993	27	hsa-let-7a-5p; hsa-let-7c-5p; hsa-let-7e-5p; hsa-let-7f-5p; hsa-miR-106b-5p; hsa-miR-125a-5p; hsa-miR-145-5p; hsa-miR-148a-3p; hsa-miR-150-5p; hsa-miR-151a-5p; hsa-miR-155-5p; hsa-miR-181b-5p; hsa-miR-186-5p; hsa-miR-191-5p; hsa-miR-223-3p; hsa-miR-23a-3p; hsa-miR-25-3p; hsa-miR-27a-3p; hsa-miR-340-5p; hsa-miR-342-5p; hsa-miR-378a-5p; hsa-miR-484; hsa-miR-503-5p; hsa-miR-505-3p; hsa-miR-7-5p; hsa…
Gene Ontology (miRWalk)	GO0007507 heart development	overrepresented	0.0356509	16.993	27	hsa-let-7a-5p; hsa-let-7c-5p; hsa-let-7e-5p; hsa-let-7f-5p; hsa-miR-106b-5p; hsa-miR-125a-5p; hsa-miR-142-3p; hsa-miR-148a-3p; hsa-miR-150-5p; hsa-miR-151a-5p; hsa-miR-155-5p; hsa-miR-181b-5p; hsa-miR-186-5p; hsa-miR-191-5p; hsa-miR-199b-5p; hsa-miR-223-3p; hsa-miR-22-3p; hsa-miR-23a-3p; hsa-miR-25-3p; hsa-miR-27a-3p; hsa-miR-340-5p; hsa-miR-361-5p; hsa-miR-370-3p; hsa-miR-484; hsa-miR-503-5p; hs…
Gene Ontology (miRWalk)	GO0051301 cell division	overrepresented	0.0356509	21.5719	32	hsa-let-7a-5p; hsa-let-7c-5p; hsa-let-7e-5p; hsa-let-7f-5p; hsa-miR-106b-5p; hsa-miR-1227-3p; hsa-miR-125a-5p; hsa-miR-142-3p; hsa-miR-145-5p; hsa-miR-148a-3p; hsa-miR-155-5p; hsa-miR-181b-5p; hsa-miR-186-5p; hsa-miR-191-5p; hsa-miR-22-3p; hsa-miR-23a-3p; hsa-miR-25-3p; hsa-miR-26b-3p; hsa-miR-27a-3p; hsa-miR-30e-5p; hsa-miR-340-5p; hsa-miR-342-5p; hsa-miR-361-5p; hsa-miR-370-3p; hsa-miR-451a; hs…
Gene Ontology (miRWalk)	GO0003725 double stranded rna binding	overrepresented	0.0368789	9.56491	18	hsa-let-7a-5p; hsa-let-7c-5p; hsa-let-7e-5p; hsa-miR-148a-3p; hsa-miR-155-5p; hsa-miR-181b-5p; hsa-miR-186-5p; hsa-miR-25-3p; hsa-miR-27a-3p; hsa-miR-30e-5p; hsa-miR-340-5p; hsa-miR-342-5p; hsa-miR-361-5p; hsa-miR-484; hsa-miR-505-3p; hsa-miR-7-5p; hsa-miR-769-5p; hsa-miR-98-5p
Gene Ontology (miRWalk)	GO0051607 defense response to virus	overrepresented	0.0368789	9.56491	18	hsa-let-7a-5p; hsa-let-7c-5p; hsa-miR-106b-5p; hsa-miR-142-3p; hsa-miR-143-3p; hsa-miR-145-5p; hsa-miR-148a-3p; hsa-miR-155-5p; hsa-miR-181b-5p; hsa-miR-186-5p; hsa-miR-25-3p; hsa-miR-27a-3p; hsa-miR-30e-5p; hsa-miR-409-3p; hsa-miR-451a; hsa-miR-484; hsa-miR-7-5p; hsa-miR-98-5p
Gene Ontology (miRWalk)	GO0043984 histone h4 k16 acetylation	overrepresented	0.037103	5.18947	12	hsa-let-7f-5p; hsa-miR-106b-5p; hsa-miR-1227-3p; hsa-miR-125a-5p; hsa-miR-145-5p; hsa-miR-148a-3p; hsa-miR-155-5p; hsa-miR-186-5p; hsa-miR-23a-3p; hsa-miR-342-5p; hsa-miR-484; hsa-miR-7-5p
Gene Ontology (miRWalk)	GO0071564 npbaf complex	overrepresented	0.037103	5.18947	12	hsa-let-7c-5p; hsa-let-7e-5p; hsa-let-7f-5p; hsa-miR-155-5p; hsa-miR-186-5p; hsa-miR-223-3p; hsa-miR-25-3p; hsa-miR-342-5p; hsa-miR-409-3p; hsa-miR-484; hsa-miR-7-5p; hsa-miR-98-5p
Gene Ontology (miRWalk)	GO0003824 catalytic activity	overrepresented	0.0376849	5.90175	13	hsa-let-7a-5p; hsa-miR-106b-5p; hsa-miR-125a-5p; hsa-miR-142-3p; hsa-miR-143-3p; hsa-miR-155-5p; hsa-miR-186-5p; hsa-miR-484; hsa-miR-505-3p; hsa-miR-7-5p; hsa-miR-769-5p; hsa-miR-941; hsa-miR-98-5p
Gene Ontology (miRWalk)	GO0015949 nucleobase containing small molecule interconversion	overrepresented	0.0376849	5.90175	13	hsa-let-7a-5p; hsa-let-7c-5p; hsa-let-7e-5p; hsa-miR-125a-5p; hsa-miR-142-3p; hsa-miR-155-5p; hsa-miR-186-5p; hsa-miR-27a-3p; hsa-miR-484; hsa-miR-504-5p; hsa-miR-7-5p; hsa-miR-769-5p; hsa-miR-98-5p
Gene Ontology (miRWalk)	GO0014068 positive regulation of phosphatidylinositol 3 kinase cascade	overrepresented	0.0376849	6.61404	14	hsa-let-7a-5p; hsa-let-7c-5p; hsa-let-7e-5p; hsa-miR-125a-5p; hsa-miR-150-5p; hsa-miR-155-5p; hsa-miR-181b-5p; hsa-miR-186-5p; hsa-miR-22-3p; hsa-miR-25-3p; hsa-miR-27a-3p; hsa-miR-484; hsa-miR-7-5p; hsa-miR-98-5p
Gene Ontology (miRWalk)	GO0055093 response to hyperoxia	overrepresented	0.0376849	6.61404	14	hsa-let-7a-5p; hsa-let-7f-5p; hsa-miR-106b-5p; hsa-miR-125a-5p; hsa-miR-143-3p; hsa-miR-145-5p; hsa-miR-155-5p; hsa-miR-181b-5p; hsa-miR-186-5p; hsa-miR-345-5p; hsa-miR-451a; hsa-miR-503-5p; hsa-miR-942-5p; hsa-miR-98-5p
Gene Ontology (miRWalk)	GO0006631 fatty acid metabolic process	overrepresented	0.0376849	7.32632	15	hsa-let-7e-5p; hsa-let-7f-1-3p; hsa-miR-106b-5p; hsa-miR-125a-5p; hsa-miR-145-5p; hsa-miR-155-5p; hsa-miR-186-5p; hsa-miR-191-5p; hsa-miR-22-3p; hsa-miR-27a-3p; hsa-miR-342-5p; hsa-miR-484; hsa-miR-7-5p; hsa-miR-769-5p; hsa-miR-942-5p
Gene Ontology (miRWalk)	GO0031941 filamentous actin	overrepresented	0.0376849	7.32632	15	hsa-let-7a-5p; hsa-let-7e-5p; hsa-miR-106b-5p; hsa-miR-1227-3p; hsa-miR-125a-5p; hsa-miR-143-3p; hsa-miR-145-5p; hsa-miR-155-5p; hsa-miR-181b-5p; hsa-miR-186-5p; hsa-miR-22-3p; hsa-miR-27a-3p; hsa-miR-361-5p; hsa-miR-484; hsa-miR-7-5p
Gene Ontology (miRWalk)	GO0000776 kinetochore	overrepresented	0.0376849	10.3789	19	hsa-let-7e-5p; hsa-miR-106b-5p; hsa-miR-125a-5p; hsa-miR-142-3p; hsa-miR-148a-3p; hsa-miR-155-5p; hsa-miR-181b-5p; hsa-miR-186-5p; hsa-miR-22-3p; hsa-miR-23a-3p; hsa-miR-25-3p; hsa-miR-25-5p; hsa-miR-27a-3p; hsa-miR-361-5p; hsa-miR-378a-5p; hsa-miR-484; hsa-miR-505-3p; hsa-miR-769-5p; hsa-miR-98-5p
Gene Ontology (miRWalk)	GO0006987 activation of signaling protein activity involved in unfolded protein response	overrepresented	0.0376849	11.193	20	hsa-let-7a-5p; hsa-let-7c-5p; hsa-let-7e-5p; hsa-miR-106b-5p; hsa-miR-148a-3p; hsa-miR-155-5p; hsa-miR-181b-5p; hsa-miR-186-5p; hsa-miR-191-5p; hsa-miR-223-3p; hsa-miR-22-3p; hsa-miR-23a-3p; hsa-miR-25-3p; hsa-miR-340-5p; hsa-miR-361-5p; hsa-miR-484; hsa-miR-503-5p; hsa-miR-505-3p; hsa-miR-7-5p; hsa-miR-98-5p
Gene Ontology (miRWalk)	GO0000087 m phase of mitotic cell cycle	overrepresented	0.0376849	12.007	21	hsa-let-7a-5p; hsa-let-7e-5p; hsa-miR-106b-5p; hsa-miR-125a-5p; hsa-miR-142-3p; hsa-miR-148a-3p; hsa-miR-155-5p; hsa-miR-181b-5p; hsa-miR-186-5p; hsa-miR-191-5p; hsa-miR-22-3p; hsa-miR-23a-3p; hsa-miR-25-3p; hsa-miR-340-5p; hsa-miR-361-5p; hsa-miR-484; hsa-miR-505-3p; hsa-miR-7-5p; hsa-miR-769-5p; hsa-miR-941; hsa-miR-98-5p
Gene Ontology (miRWalk)	GO0006338 chromatin remodeling	overrepresented	0.0376849	12.8211	22	hsa-let-7a-5p; hsa-let-7c-5p; hsa-let-7e-5p; hsa-let-7f-5p; hsa-miR-106b-5p; hsa-miR-145-5p; hsa-miR-148a-3p; hsa-miR-150-5p; hsa-miR-151a-5p; hsa-miR-155-5p; hsa-miR-181b-5p; hsa-miR-186-5p; hsa-miR-191-5p; hsa-miR-223-3p; hsa-miR-22-3p; hsa-miR-23a-3p; hsa-miR-25-3p; hsa-miR-342-5p; hsa-miR-451a; hsa-miR-484; hsa-miR-7-5p; hsa-miR-98-5p
Gene Ontology (miRWalk)	GO0002576 platelet degranulation	overrepresented	0.0376849	15.3649	25	hsa-let-7a-5p; hsa-let-7c-5p; hsa-miR-106b-5p; hsa-miR-125a-5p; hsa-miR-134-5p; hsa-miR-143-3p; hsa-miR-145-5p; hsa-miR-150-5p; hsa-miR-155-5p; hsa-miR-186-5p; hsa-miR-191-5p; hsa-miR-23a-3p; hsa-miR-25-3p; hsa-miR-27a-3p; hsa-miR-342-5p; hsa-miR-361-5p; hsa-miR-378a-5p; hsa-miR-409-3p; hsa-miR-484; hsa-miR-503-5p; hsa-miR-504-5p; hsa-miR-7-5p; hsa-miR-769-5p; hsa-miR-941; hsa-miR-98-5p
Gene Ontology (miRWalk)	GO0004674 protein serine threonine kinase activity	overrepresented	0.0376849	19.8421	30	hsa-let-7a-5p; hsa-let-7c-5p; hsa-let-7e-5p; hsa-let-7f-5p; hsa-miR-106b-5p; hsa-miR-125a-5p; hsa-miR-142-3p; hsa-miR-143-3p; hsa-miR-145-5p; hsa-miR-148a-3p; hsa-miR-155-5p; hsa-miR-181b-5p; hsa-miR-186-5p; hsa-miR-191-5p; hsa-miR-199b-5p; hsa-miR-22-3p; hsa-miR-27a-3p; hsa-miR-330-5p; hsa-miR-340-5p; hsa-miR-361-5p; hsa-miR-370-3p; hsa-miR-378a-5p; hsa-miR-451a; hsa-miR-484; hsa-miR-503-5p; hsa…
Gene Ontology (miRWalk)	GO0019899 enzyme binding	overrepresented	0.037707	24.6246	35	hsa-let-7a-5p; hsa-let-7c-5p; hsa-let-7e-5p; hsa-let-7f-5p; hsa-miR-106b-5p; hsa-miR-125a-5p; hsa-miR-142-3p; hsa-miR-143-3p; hsa-miR-145-5p; hsa-miR-148a-3p; hsa-miR-150-5p; hsa-miR-155-5p; hsa-miR-181b-5p; hsa-miR-186-5p; hsa-miR-191-5p; hsa-miR-199b-5p; hsa-miR-22-3p; hsa-miR-23a-3p; hsa-miR-25-3p; hsa-miR-27a-3p; hsa-miR-30e-5p; hsa-miR-340-5p; hsa-miR-345-5p; hsa-miR-361-5p; hsa-miR-378a-5p;…
Gene Ontology (miRWalk)	GO0019901 protein kinase binding	overrepresented	0.037707	24.6246	35	hsa-let-7a-5p; hsa-let-7c-5p; hsa-let-7e-5p; hsa-let-7f-5p; hsa-miR-106b-5p; hsa-miR-125a-5p; hsa-miR-134-5p; hsa-miR-142-3p; hsa-miR-145-5p; hsa-miR-148a-3p; hsa-miR-150-5p; hsa-miR-155-5p; hsa-miR-181b-5p; hsa-miR-186-5p; hsa-miR-193a-5p; hsa-miR-199b-5p; hsa-miR-223-3p; hsa-miR-22-3p; hsa-miR-23a-3p; hsa-miR-25-3p; hsa-miR-27a-3p; hsa-miR-30e-5p; hsa-miR-330-5p; hsa-miR-340-5p; hsa-miR-342-5p;…
Gene Ontology (miRWalk)	GO0048096 chromatin mediated maintenance of transcription	overrepresented	0.038945	4.57895	11	hsa-let-7a-5p; hsa-let-7c-5p; hsa-let-7e-5p; hsa-let-7f-5p; hsa-miR-155-5p; hsa-miR-223-3p; hsa-miR-22-3p; hsa-miR-484; hsa-miR-503-5p; hsa-miR-7-5p; hsa-miR-98-5p
Gene Ontology (miRWalk)	GO0005923 tight junction	overrepresented	0.0391859	9.66667	18	hsa-let-7a-5p; hsa-let-7c-5p; hsa-let-7e-5p; hsa-miR-106b-5p; hsa-miR-125a-5p; hsa-miR-142-3p; hsa-miR-145-5p; hsa-miR-148a-3p; hsa-miR-155-5p; hsa-miR-186-5p; hsa-miR-22-3p; hsa-miR-25-3p; hsa-miR-27a-3p; hsa-miR-340-5p; hsa-miR-361-5p; hsa-miR-484; hsa-miR-7-5p; hsa-miR-98-5p
Gene Ontology (miRWalk)	GO0008180 signalosome	overrepresented	0.0391859	9.66667	18	hsa-let-7a-5p; hsa-let-7c-5p; hsa-let-7e-5p; hsa-let-7f-5p; hsa-miR-106b-5p; hsa-miR-125a-5p; hsa-miR-155-5p; hsa-miR-186-5p; hsa-miR-22-3p; hsa-miR-23a-3p; hsa-miR-25-3p; hsa-miR-330-5p; hsa-miR-340-5p; hsa-miR-361-5p; hsa-miR-378a-5p; hsa-miR-484; hsa-miR-505-3p; hsa-miR-7-5p
Gene Ontology (miRWalk)	GO0008047 enzyme activator activity	overrepresented	0.0395446	8.14035	16	hsa-let-7a-5p; hsa-let-7e-5p; hsa-miR-125a-5p; hsa-miR-145-5p; hsa-miR-155-5p; hsa-miR-186-5p; hsa-miR-191-5p; hsa-miR-23a-3p; hsa-miR-330-5p; hsa-miR-340-5p; hsa-miR-484; hsa-miR-503-5p; hsa-miR-7-5p; hsa-miR-769-5p; hsa-miR-941; hsa-miR-98-5p
Gene Ontology (miRWalk)	GO0051015 actin filament binding	overrepresented	0.040107	10.4807	19	hsa-let-7a-5p; hsa-let-7c-5p; hsa-let-7e-5p; hsa-miR-106b-5p; hsa-miR-125a-5p; hsa-miR-143-3p; hsa-miR-145-5p; hsa-miR-155-5p; hsa-miR-186-5p; hsa-miR-22-3p; hsa-miR-23a-3p; hsa-miR-25-3p; hsa-miR-27a-3p; hsa-miR-340-5p; hsa-miR-378a-5p; hsa-miR-484; hsa-miR-505-3p; hsa-miR-7-5p; hsa-miR-769-5p
Gene Ontology (miRWalk)	GO0055086 nucleobase containing small molecule metabolic process	overrepresented	0.040107	10.4807	19	hsa-let-7a-5p; hsa-let-7c-5p; hsa-let-7e-5p; hsa-miR-125a-5p; hsa-miR-142-3p; hsa-miR-155-5p; hsa-miR-181b-5p; hsa-miR-186-5p; hsa-miR-23a-3p; hsa-miR-27a-3p; hsa-miR-330-5p; hsa-miR-361-5p; hsa-miR-378a-5p; hsa-miR-484; hsa-miR-504-5p; hsa-miR-505-3p; hsa-miR-7-5p; hsa-miR-769-5p; hsa-miR-98-5p
Gene Ontology (miRWalk)	GO0000932 cytoplasmic mrna processing body	overrepresented	0.0404291	11.2947	20	hsa-let-7a-5p; hsa-let-7c-5p; hsa-let-7e-5p; hsa-miR-106b-5p; hsa-miR-125a-5p; hsa-miR-145-5p; hsa-miR-148a-3p; hsa-miR-151a-5p; hsa-miR-155-5p; hsa-miR-181b-5p; hsa-miR-186-5p; hsa-miR-22-3p; hsa-miR-23a-3p; hsa-miR-25-3p; hsa-miR-361-5p; hsa-miR-484; hsa-miR-503-5p; hsa-miR-505-3p; hsa-miR-7-5p; hsa-miR-769-5p
Gene Ontology (miRWalk)	GO0022627 cytosolic small ribosomal subunit	overrepresented	0.0404291	12.1088	21	hsa-let-7a-5p; hsa-let-7c-5p; hsa-let-7e-5p; hsa-miR-106b-5p; hsa-miR-1227-3p; hsa-miR-125a-5p; hsa-miR-148a-3p; hsa-miR-181b-5p; hsa-miR-186-5p; hsa-miR-22-3p; hsa-miR-23a-3p; hsa-miR-25-3p; hsa-miR-25-5p; hsa-miR-27a-3p; hsa-miR-30e-5p; hsa-miR-361-5p; hsa-miR-484; hsa-miR-503-5p; hsa-miR-505-3p; hsa-miR-7-5p; hsa-miR-941
Gene Ontology (miRWalk)	GO0016281 eukaryotic translation initiation factor 4f complex	overrepresented	0.040723	5.29123	12	hsa-let-7e-5p; hsa-miR-145-5p; hsa-miR-151a-5p; hsa-miR-155-5p; hsa-miR-186-5p; hsa-miR-25-3p; hsa-miR-361-5p; hsa-miR-378a-5p; hsa-miR-484; hsa-miR-7-5p; hsa-miR-769-5p; hsa-miR-941
Gene Ontology (miRWalk)	GO0070577 histone acetyl lysine binding	overrepresented	0.040723	5.29123	12	hsa-let-7a-5p; hsa-let-7c-5p; hsa-let-7e-5p; hsa-let-7f-5p; hsa-miR-1227-3p; hsa-miR-155-5p; hsa-miR-23a-3p; hsa-miR-342-5p; hsa-miR-484; hsa-miR-504-5p; hsa-miR-7-5p; hsa-miR-98-5p
Gene Ontology (miRWalk)	GO0071560 cellular response to transforming growth factor beta stimulus	overrepresented	0.040723	5.29123	12	hsa-let-7c-5p; hsa-miR-125a-5p; hsa-miR-142-3p; hsa-miR-143-3p; hsa-miR-150-5p; hsa-miR-155-5p; hsa-miR-186-5p; hsa-miR-223-3p; hsa-miR-340-5p; hsa-miR-505-3p; hsa-miR-7-5p; hsa-miR-98-5p
Gene Ontology (miRWalk)	GO0051412 response to corticosterone stimulus	overrepresented	0.040723	14.6526	24	hsa-let-7a-5p; hsa-let-7c-5p; hsa-let-7e-5p; hsa-let-7f-5p; hsa-miR-106b-5p; hsa-miR-125a-5p; hsa-miR-143-3p; hsa-miR-145-5p; hsa-miR-148a-3p; hsa-miR-155-5p; hsa-miR-181b-5p; hsa-miR-186-5p; hsa-miR-22-3p; hsa-miR-342-5p; hsa-miR-345-5p; hsa-miR-361-5p; hsa-miR-378a-5p; hsa-miR-451a; hsa-miR-484; hsa-miR-503-5p; hsa-miR-505-3p; hsa-miR-7-5p; hsa-miR-942-5p; hsa-miR-98-5p
Gene Ontology (miRWalk)	GO0043235 receptor complex	overrepresented	0.0410638	6.00351	13	hsa-let-7a-5p; hsa-let-7c-5p; hsa-let-7f-5p; hsa-miR-125a-5p; hsa-miR-142-3p; hsa-miR-155-5p; hsa-miR-186-5p; hsa-miR-199b-5p; hsa-miR-22-3p; hsa-miR-340-5p; hsa-miR-505-3p; hsa-miR-7-5p; hsa-miR-98-5p
Gene Ontology (miRWalk)	GO0050930 induction of positive chemotaxis	overrepresented	0.0410638	6.00351	13	hsa-miR-106b-5p; hsa-miR-125a-5p; hsa-miR-134-5p; hsa-miR-145-5p; hsa-miR-150-5p; hsa-miR-155-5p; hsa-miR-223-3p; hsa-miR-23a-3p; hsa-miR-361-5p; hsa-miR-503-5p; hsa-miR-504-5p; hsa-miR-505-3p; hsa-miR-98-5p
Gene Ontology (miRWalk)	GO0006091 generation of precursor metabolites and energy	overrepresented	0.0410638	6.71579	14	hsa-let-7e-5p; hsa-let-7f-5p; hsa-miR-106b-5p; hsa-miR-125a-5p; hsa-miR-148a-3p; hsa-miR-151a-5p; hsa-miR-186-5p; hsa-miR-193a-5p; hsa-miR-25-3p; hsa-miR-361-5p; hsa-miR-484; hsa-miR-501-3p; hsa-miR-503-5p; hsa-miR-98-5p
Gene Ontology (miRWalk)	GO0051272 positive regulation of cellular component movement	overrepresented	0.0410638	8.95439	17	hsa-let-7c-5p; hsa-miR-106b-5p; hsa-miR-125a-5p; hsa-miR-134-5p; hsa-miR-142-3p; hsa-miR-145-5p; hsa-miR-150-5p; hsa-miR-155-5p; hsa-miR-223-3p; hsa-miR-23a-3p; hsa-miR-361-5p; hsa-miR-378a-5p; hsa-miR-484; hsa-miR-503-5p; hsa-miR-504-5p; hsa-miR-769-5p; hsa-miR-98-5p
Gene Ontology (miRWalk)	GO0002224 toll like receptor signaling pathway	overrepresented	0.0410638	13.8386	23	hsa-let-7a-5p; hsa-let-7c-5p; hsa-let-7f-5p; hsa-miR-106b-5p; hsa-miR-125a-5p; hsa-miR-143-3p; hsa-miR-145-5p; hsa-miR-148a-3p; hsa-miR-151a-5p; hsa-miR-155-5p; hsa-miR-181b-5p; hsa-miR-186-5p; hsa-miR-223-3p; hsa-miR-27a-3p; hsa-miR-30e-5p; hsa-miR-330-5p; hsa-miR-340-5p; hsa-miR-361-5p; hsa-miR-484; hsa-miR-503-5p; hsa-miR-7-5p; hsa-miR-769-5p; hsa-miR-98-5p
Gene Ontology (miRWalk)	GO0003676 nucleic acid binding	overrepresented	0.0410638	13.8386	23	hsa-let-7a-5p; hsa-let-7c-5p; hsa-let-7e-5p; hsa-let-7f-5p; hsa-miR-106b-5p; hsa-miR-125a-5p; hsa-miR-142-3p; hsa-miR-148a-3p; hsa-miR-151a-5p; hsa-miR-155-5p; hsa-miR-181b-5p; hsa-miR-186-5p; hsa-miR-193a-5p; hsa-miR-25-3p; hsa-miR-27a-3p; hsa-miR-340-5p; hsa-miR-361-5p; hsa-miR-484; hsa-miR-503-5p; hsa-miR-504-5p; hsa-miR-505-3p; hsa-miR-7-5p; hsa-miR-98-5p
Gene Ontology (miRWalk)	GO0006810 transport	overrepresented	0.0410638	13.8386	23	hsa-let-7a-5p; hsa-let-7c-5p; hsa-let-7e-5p; hsa-let-7f-5p; hsa-miR-106b-5p; hsa-miR-125a-5p; hsa-miR-134-5p; hsa-miR-142-3p; hsa-miR-145-5p; hsa-miR-148a-3p; hsa-miR-155-5p; hsa-miR-186-5p; hsa-miR-23a-3p; hsa-miR-25-3p; hsa-miR-330-5p; hsa-miR-345-5p; hsa-miR-361-5p; hsa-miR-378a-5p; hsa-miR-451a; hsa-miR-484; hsa-miR-7-5p; hsa-miR-941; hsa-miR-98-5p
Gene Ontology (miRWalk)	GO0034130 toll like receptor 1 signaling pathway	overrepresented	0.0410638	13.8386	23	hsa-let-7a-5p; hsa-let-7c-5p; hsa-let-7f-5p; hsa-miR-106b-5p; hsa-miR-125a-5p; hsa-miR-143-3p; hsa-miR-145-5p; hsa-miR-148a-3p; hsa-miR-151a-5p; hsa-miR-155-5p; hsa-miR-181b-5p; hsa-miR-186-5p; hsa-miR-223-3p; hsa-miR-27a-3p; hsa-miR-30e-5p; hsa-miR-330-5p; hsa-miR-340-5p; hsa-miR-361-5p; hsa-miR-484; hsa-miR-503-5p; hsa-miR-7-5p; hsa-miR-769-5p; hsa-miR-98-5p
Gene Ontology (miRWalk)	GO0034134 toll like receptor 2 signaling pathway	overrepresented	0.0410638	13.8386	23	hsa-let-7a-5p; hsa-let-7c-5p; hsa-let-7f-5p; hsa-miR-106b-5p; hsa-miR-125a-5p; hsa-miR-143-3p; hsa-miR-145-5p; hsa-miR-148a-3p; hsa-miR-151a-5p; hsa-miR-155-5p; hsa-miR-181b-5p; hsa-miR-186-5p; hsa-miR-223-3p; hsa-miR-27a-3p; hsa-miR-30e-5p; hsa-miR-330-5p; hsa-miR-340-5p; hsa-miR-361-5p; hsa-miR-484; hsa-miR-503-5p; hsa-miR-7-5p; hsa-miR-769-5p; hsa-miR-98-5p
Gene Ontology (miRWalk)	GO0048146 positive regulation of fibroblast proliferation	overrepresented	0.0410638	13.8386	23	hsa-let-7a-5p; hsa-let-7c-5p; hsa-let-7e-5p; hsa-let-7f-5p; hsa-miR-106b-5p; hsa-miR-125a-5p; hsa-miR-145-5p; hsa-miR-155-5p; hsa-miR-181b-5p; hsa-miR-186-5p; hsa-miR-191-5p; hsa-miR-223-3p; hsa-miR-22-3p; hsa-miR-25-3p; hsa-miR-27a-3p; hsa-miR-345-5p; hsa-miR-451a; hsa-miR-484; hsa-miR-503-5p; hsa-miR-7-5p; hsa-miR-769-5p; hsa-miR-942-5p; hsa-miR-98-5p
Gene Ontology (miRWalk)	GO0051091 positive regulation of sequence specific dna binding transcription factor activity	overrepresented	0.0422216	13.0246	22	hsa-let-7a-5p; hsa-let-7e-5p; hsa-miR-106b-5p; hsa-miR-143-3p; hsa-miR-150-5p; hsa-miR-155-5p; hsa-miR-181b-5p; hsa-miR-186-5p; hsa-miR-22-3p; hsa-miR-23a-3p; hsa-miR-25-3p; hsa-miR-27a-3p; hsa-miR-30e-5p; hsa-miR-342-5p; hsa-miR-361-5p; hsa-miR-378a-5p; hsa-miR-451a; hsa-miR-454-5p; hsa-miR-484; hsa-miR-505-3p; hsa-miR-7-5p; hsa-miR-98-5p
Gene Ontology (miRWalk)	GO0050918 positive chemotaxis	overrepresented	0.0426948	8.24211	16	hsa-let-7e-5p; hsa-miR-106b-5p; hsa-miR-125a-5p; hsa-miR-134-5p; hsa-miR-145-5p; hsa-miR-148a-3p; hsa-miR-150-5p; hsa-miR-155-5p; hsa-miR-186-5p; hsa-miR-22-3p; hsa-miR-361-5p; hsa-miR-451a; hsa-miR-503-5p; hsa-miR-504-5p; hsa-miR-769-5p; hsa-miR-98-5p
Gene Ontology (miRWalk)	GO0031093 platelet alpha granule lumen	overrepresented	0.0430672	11.3965	20	hsa-let-7a-5p; hsa-let-7c-5p; hsa-miR-106b-5p; hsa-miR-125a-5p; hsa-miR-134-5p; hsa-miR-143-3p; hsa-miR-145-5p; hsa-miR-150-5p; hsa-miR-155-5p; hsa-miR-23a-3p; hsa-miR-27a-3p; hsa-miR-361-5p; hsa-miR-378a-5p; hsa-miR-409-3p; hsa-miR-484; hsa-miR-503-5p; hsa-miR-504-5p; hsa-miR-7-5p; hsa-miR-769-5p; hsa-miR-98-5p
Gene Ontology (miRWalk)	GO0015629 actin cytoskeleton	overrepresented	0.0433449	14.7544	24	hsa-let-7a-5p; hsa-let-7c-5p; hsa-let-7e-5p; hsa-miR-125a-5p; hsa-miR-142-3p; hsa-miR-143-3p; hsa-miR-145-5p; hsa-miR-155-5p; hsa-miR-181b-5p; hsa-miR-186-5p; hsa-miR-191-5p; hsa-miR-22-3p; hsa-miR-23a-3p; hsa-miR-25-3p; hsa-miR-27a-3p; hsa-miR-330-5p; hsa-miR-378a-5p; hsa-miR-484; hsa-miR-503-5p; hsa-miR-505-3p; hsa-miR-7-5p; hsa-miR-769-5p; hsa-miR-941; hsa-miR-98-5p
Gene Ontology (miRWalk)	GO0016740 transferase activity	overrepresented	0.0434096	4.6807	11	hsa-let-7a-5p; hsa-let-7c-5p; hsa-let-7e-5p; hsa-miR-142-3p; hsa-miR-155-5p; hsa-miR-181b-5p; hsa-miR-340-5p; hsa-miR-484; hsa-miR-503-5p; hsa-miR-769-5p; hsa-miR-98-5p
Gene Ontology (miRWalk)	GO0048596 embryonic camera type eye morphogenesis	overrepresented	0.0434096	4.6807	11	hsa-let-7a-5p; hsa-let-7e-5p; hsa-let-7f-5p; hsa-miR-125a-5p; hsa-miR-150-5p; hsa-miR-186-5p; hsa-miR-223-3p; hsa-miR-22-3p; hsa-miR-27a-3p; hsa-miR-484; hsa-miR-7-5p
Gene Ontology (miRWalk)	GO0002042 cell migration involved in sprouting angiogenesis	overrepresented	0.0442924	7.52982	15	hsa-let-7a-5p; hsa-miR-106b-5p; hsa-miR-125a-5p; hsa-miR-134-5p; hsa-miR-145-5p; hsa-miR-150-5p; hsa-miR-155-5p; hsa-miR-186-5p; hsa-miR-25-3p; hsa-miR-361-5p; hsa-miR-484; hsa-miR-503-5p; hsa-miR-504-5p; hsa-miR-505-3p; hsa-miR-769-5p
Gene Ontology (miRWalk)	GO0048812 neuron projection morphogenesis	overrepresented	0.0442924	7.52982	15	hsa-let-7a-5p; hsa-let-7c-5p; hsa-miR-106b-5p; hsa-miR-125a-5p; hsa-miR-145-5p; hsa-miR-155-5p; hsa-miR-186-5p; hsa-miR-191-5p; hsa-miR-22-3p; hsa-miR-27a-3p; hsa-miR-484; hsa-miR-503-5p; hsa-miR-505-3p; hsa-miR-7-5p; hsa-miR-98-5p
Gene Ontology (miRWalk)	GO0009636 response to toxin	overrepresented	0.0444939	13.9404	23	hsa-let-7a-5p; hsa-let-7f-5p; hsa-miR-106b-5p; hsa-miR-125a-5p; hsa-miR-143-3p; hsa-miR-145-5p; hsa-miR-148a-3p; hsa-miR-155-5p; hsa-miR-181b-5p; hsa-miR-186-5p; hsa-miR-191-5p; hsa-miR-23a-3p; hsa-miR-25-3p; hsa-miR-340-5p; hsa-miR-345-5p; hsa-miR-451a; hsa-miR-484; hsa-miR-503-5p; hsa-miR-504-5p; hsa-miR-505-3p; hsa-miR-7-5p; hsa-miR-942-5p; hsa-miR-98-5p
Gene Ontology (miRWalk)	GO0051092 positive regulation of nf kappab transcription factor activity	overrepresented	0.0444939	13.9404	23	hsa-let-7a-5p; hsa-let-7c-5p; hsa-let-7e-5p; hsa-let-7f-5p; hsa-miR-106b-5p; hsa-miR-125a-5p; hsa-miR-143-3p; hsa-miR-145-5p; hsa-miR-148a-3p; hsa-miR-155-5p; hsa-miR-181b-5p; hsa-miR-186-5p; hsa-miR-223-3p; hsa-miR-23a-3p; hsa-miR-25-3p; hsa-miR-27a-3p; hsa-miR-30e-5p; hsa-miR-330-5p; hsa-miR-340-5p; hsa-miR-484; hsa-miR-503-5p; hsa-miR-7-5p; hsa-miR-98-5p
Gene Ontology (miRWalk)	GO0042176 regulation of protein catabolic process	overrepresented	0.0453318	6.81754	14	hsa-let-7e-5p; hsa-miR-106b-5p; hsa-miR-125a-5p; hsa-miR-142-3p; hsa-miR-143-3p; hsa-miR-145-5p; hsa-miR-155-5p; hsa-miR-186-5p; hsa-miR-25-3p; hsa-miR-361-5p; hsa-miR-378a-5p; hsa-miR-484; hsa-miR-504-5p; hsa-miR-769-5p
Gene Ontology (miRWalk)	GO0006886 intracellular protein transport	overrepresented	0.0453318	13.1263	22	hsa-let-7a-5p; hsa-let-7e-5p; hsa-miR-106b-5p; hsa-miR-125a-5p; hsa-miR-143-3p; hsa-miR-145-5p; hsa-miR-148a-3p; hsa-miR-155-5p; hsa-miR-181b-5p; hsa-miR-186-5p; hsa-miR-191-5p; hsa-miR-22-3p; hsa-miR-23a-3p; hsa-miR-25-3p; hsa-miR-330-5p; hsa-miR-361-5p; hsa-miR-378a-5p; hsa-miR-484; hsa-miR-503-5p; hsa-miR-505-3p; hsa-miR-7-5p; hsa-miR-98-5p
Gene Ontology (miRWalk)	GO0030027 lamellipodium	overrepresented	0.0453318	13.1263	22	hsa-let-7a-5p; hsa-let-7c-5p; hsa-let-7e-5p; hsa-let-7f-5p; hsa-miR-106b-5p; hsa-miR-125a-5p; hsa-miR-142-3p; hsa-miR-143-3p; hsa-miR-145-5p; hsa-miR-148a-3p; hsa-miR-155-5p; hsa-miR-181b-5p; hsa-miR-186-5p; hsa-miR-191-5p; hsa-miR-25-3p; hsa-miR-27a-3p; hsa-miR-340-5p; hsa-miR-361-5p; hsa-miR-451a; hsa-miR-484; hsa-miR-7-5p; hsa-miR-98-5p
Gene Ontology (miRWalk)	GO0016021 integral to membrane	overrepresented	0.0453318	30.0175	40	hsa-let-7a-5p; hsa-let-7c-5p; hsa-let-7e-5p; hsa-let-7f-5p; hsa-miR-106b-5p; hsa-miR-1227-3p; hsa-miR-125a-5p; hsa-miR-142-3p; hsa-miR-143-3p; hsa-miR-145-5p; hsa-miR-148a-3p; hsa-miR-150-5p; hsa-miR-151a-5p; hsa-miR-152-3p; hsa-miR-155-5p; hsa-miR-181b-5p; hsa-miR-186-5p; hsa-miR-191-5p; hsa-miR-199b-5p; hsa-miR-22-3p; hsa-miR-23a-3p; hsa-miR-25-3p; hsa-miR-26b-3p; hsa-miR-27a-3p; hsa-miR-30e-5p…
Gene Ontology (miRWalk)	GO0005886 plasma membrane	overrepresented	0.0453318	35.4105	45	hsa-let-7a-5p; hsa-let-7c-5p; hsa-let-7e-5p; hsa-let-7f-5p; hsa-miR-106b-5p; hsa-miR-1227-3p; hsa-miR-125a-5p; hsa-miR-134-5p; hsa-miR-142-3p; hsa-miR-143-3p; hsa-miR-145-5p; hsa-miR-148a-3p; hsa-miR-150-5p; hsa-miR-151a-5p; hsa-miR-152-3p; hsa-miR-155-5p; hsa-miR-181b-5p; hsa-miR-186-5p; hsa-miR-191-5p; hsa-miR-199b-5p; hsa-miR-223-3p; hsa-miR-22-3p; hsa-miR-23a-3p; hsa-miR-25-3p; hsa-miR-26b-3p…
Gene Ontology (miRWalk)	GO0005096 gtpase activator activity	overrepresented	0.0455202	9.87018	18	hsa-let-7a-5p; hsa-let-7c-5p; hsa-let-7e-5p; hsa-let-7f-5p; hsa-miR-125a-5p; hsa-miR-142-3p; hsa-miR-151a-5p; hsa-miR-155-5p; hsa-miR-181b-5p; hsa-miR-186-5p; hsa-miR-22-3p; hsa-miR-25-3p; hsa-miR-27a-3p; hsa-miR-340-5p; hsa-miR-361-5p; hsa-miR-484; hsa-miR-504-5p; hsa-miR-98-5p
Gene Ontology (miRWalk)	GO0004715 non membrane spanning protein tyrosine kinase activity	overrepresented	0.0457667	8.34386	16	hsa-let-7a-5p; hsa-let-7c-5p; hsa-let-7e-5p; hsa-let-7f-5p; hsa-miR-106b-5p; hsa-miR-125a-5p; hsa-miR-142-3p; hsa-miR-145-5p; hsa-miR-148a-3p; hsa-miR-155-5p; hsa-miR-186-5p; hsa-miR-199b-5p; hsa-miR-484; hsa-miR-503-5p; hsa-miR-7-5p; hsa-miR-98-5p
Gene Ontology (miRWalk)	GO0015030 cajal body	overrepresented	0.0457667	8.34386	16	hsa-let-7a-5p; hsa-let-7e-5p; hsa-let-7f-5p; hsa-miR-125a-5p; hsa-miR-151a-5p; hsa-miR-155-5p; hsa-miR-181b-5p; hsa-miR-186-5p; hsa-miR-25-3p; hsa-miR-330-5p; hsa-miR-345-5p; hsa-miR-361-5p; hsa-miR-484; hsa-miR-504-5p; hsa-miR-769-5p; hsa-miR-98-5p
Gene Ontology (miRWalk)	GO0006406 mrna export from nucleus	overrepresented	0.0457667	10.6842	19	hsa-let-7a-5p; hsa-let-7e-5p; hsa-let-7f-5p; hsa-miR-106b-5p; hsa-miR-145-5p; hsa-miR-155-5p; hsa-miR-181b-5p; hsa-miR-186-5p; hsa-miR-22-3p; hsa-miR-25-3p; hsa-miR-27a-3p; hsa-miR-340-5p; hsa-miR-342-5p; hsa-miR-361-5p; hsa-miR-484; hsa-miR-505-3p; hsa-miR-7-5p; hsa-miR-769-5p; hsa-miR-98-5p
Gene Ontology (miRWalk)	GO0051403 stress activated mapk cascade	overrepresented	0.0457667	12.3123	21	hsa-let-7a-5p; hsa-let-7c-5p; hsa-let-7e-5p; hsa-let-7f-5p; hsa-miR-106b-5p; hsa-miR-125a-5p; hsa-miR-143-3p; hsa-miR-145-5p; hsa-miR-148a-3p; hsa-miR-155-5p; hsa-miR-181b-5p; hsa-miR-186-5p; hsa-miR-223-3p; hsa-miR-27a-3p; hsa-miR-330-5p; hsa-miR-361-5p; hsa-miR-484; hsa-miR-503-5p; hsa-miR-7-5p; hsa-miR-769-5p; hsa-miR-98-5p
Gene Ontology (miRWalk)	GO0035556 intracellular signal transduction	overrepresented	0.0457667	14.8561	24	hsa-let-7a-5p; hsa-let-7c-5p; hsa-let-7e-5p; hsa-let-7f-5p; hsa-miR-106b-5p; hsa-miR-125a-5p; hsa-miR-142-3p; hsa-miR-143-3p; hsa-miR-145-5p; hsa-miR-148a-3p; hsa-miR-151a-5p; hsa-miR-155-5p; hsa-miR-181b-5p; hsa-miR-186-5p; hsa-miR-223-3p; hsa-miR-25-3p; hsa-miR-27a-3p; hsa-miR-340-5p; hsa-miR-361-5p; hsa-miR-451a; hsa-miR-484; hsa-miR-505-3p; hsa-miR-7-5p; hsa-miR-98-5p
Gene Ontology (miRWalk)	GO0010008 endosome membrane	overrepresented	0.0463261	14.0421	23	hsa-let-7a-5p; hsa-let-7c-5p; hsa-let-7e-5p; hsa-let-7f-5p; hsa-miR-106b-5p; hsa-miR-1227-3p; hsa-miR-125a-5p; hsa-miR-148a-3p; hsa-miR-155-5p; hsa-miR-181b-5p; hsa-miR-186-5p; hsa-miR-199b-5p; hsa-miR-223-3p; hsa-miR-22-3p; hsa-miR-23a-3p; hsa-miR-25-3p; hsa-miR-26b-3p; hsa-miR-27a-3p; hsa-miR-330-5p; hsa-miR-340-5p; hsa-miR-484; hsa-miR-7-5p; hsa-miR-98-5p
Gene Ontology (miRWalk)	GO0016323 basolateral plasma membrane	overrepresented	0.0463261	14.0421	23	hsa-let-7a-5p; hsa-let-7c-5p; hsa-let-7e-5p; hsa-miR-106b-5p; hsa-miR-125a-5p; hsa-miR-134-5p; hsa-miR-152-3p; hsa-miR-155-5p; hsa-miR-186-5p; hsa-miR-199b-5p; hsa-miR-22-3p; hsa-miR-23a-3p; hsa-miR-25-3p; hsa-miR-27a-3p; hsa-miR-330-5p; hsa-miR-340-5p; hsa-miR-345-5p; hsa-miR-361-5p; hsa-miR-378a-5p; hsa-miR-484; hsa-miR-505-3p; hsa-miR-7-5p; hsa-miR-98-5p
Gene Ontology (miRWalk)	GO0005819 spindle	overrepresented	0.0463261	15.7719	25	hsa-let-7a-5p; hsa-let-7c-5p; hsa-let-7e-5p; hsa-let-7f-5p; hsa-miR-106b-5p; hsa-miR-125a-5p; hsa-miR-142-3p; hsa-miR-143-3p; hsa-miR-145-5p; hsa-miR-148a-3p; hsa-miR-151a-5p; hsa-miR-155-5p; hsa-miR-186-5p; hsa-miR-23a-3p; hsa-miR-25-3p; hsa-miR-25-5p; hsa-miR-27a-3p; hsa-miR-340-5p; hsa-miR-451a; hsa-miR-484; hsa-miR-503-5p; hsa-miR-505-3p; hsa-miR-7-5p; hsa-miR-941; hsa-miR-98-5p
Gene Ontology (miRWalk)	GO0043066 negative regulation of apoptotic process	overrepresented	0.0463261	28.0842	38	hsa-let-7a-5p; hsa-let-7c-5p; hsa-let-7e-5p; hsa-let-7f-5p; hsa-miR-106b-5p; hsa-miR-125a-5p; hsa-miR-134-5p; hsa-miR-142-3p; hsa-miR-143-3p; hsa-miR-145-5p; hsa-miR-148a-3p; hsa-miR-150-5p; hsa-miR-151a-5p; hsa-miR-152-3p; hsa-miR-155-5p; hsa-miR-181b-5p; hsa-miR-186-5p; hsa-miR-191-5p; hsa-miR-223-3p; hsa-miR-23a-3p; hsa-miR-25-3p; hsa-miR-27a-3p; hsa-miR-30e-5p; hsa-miR-340-5p; hsa-miR-345-5p;…
Gene Ontology (miRWalk)	GO0009168 purine ribonucleoside monophosphate biosynthetic process	overrepresented	0.047087	4.78246	11	hsa-let-7a-5p; hsa-let-7e-5p; hsa-miR-155-5p; hsa-miR-23a-3p; hsa-miR-27a-3p; hsa-miR-330-5p; hsa-miR-378a-5p; hsa-miR-484; hsa-miR-505-3p; hsa-miR-769-5p; hsa-miR-98-5p
Gene Ontology (miRWalk)	GO0033017 sarcoplasmic reticulum membrane	overrepresented	0.047087	4.78246	11	hsa-let-7a-5p; hsa-let-7c-5p; hsa-let-7f-5p; hsa-miR-142-3p; hsa-miR-155-5p; hsa-miR-186-5p; hsa-miR-25-3p; hsa-miR-342-5p; hsa-miR-484; hsa-miR-7-5p; hsa-miR-98-5p
Gene Ontology (miRWalk)	GO0070742 c2h2 zinc finger domain binding	overrepresented	0.047087	4.78246	11	hsa-let-7a-5p; hsa-let-7c-5p; hsa-let-7e-5p; hsa-let-7f-5p; hsa-miR-181b-5p; hsa-miR-186-5p; hsa-miR-25-3p; hsa-miR-370-3p; hsa-miR-504-5p; hsa-miR-769-5p; hsa-miR-98-5p
Gene Ontology (miRWalk)	GO0017053 transcriptional repressor complex	overrepresented	0.0474813	9.97193	18	hsa-let-7a-5p; hsa-let-7e-5p; hsa-miR-106b-5p; hsa-miR-148a-3p; hsa-miR-151a-5p; hsa-miR-155-5p; hsa-miR-181b-5p; hsa-miR-186-5p; hsa-miR-223-3p; hsa-miR-22-3p; hsa-miR-25-3p; hsa-miR-27a-3p; hsa-miR-30e-5p; hsa-miR-340-5p; hsa-miR-378a-5p; hsa-miR-484; hsa-miR-769-5p; hsa-miR-98-5p
Gene Ontology (miRWalk)	GO0090263 positive regulation of canonical wnt receptor signaling pathway	overrepresented	0.0474813	9.97193	18	hsa-let-7a-5p; hsa-let-7e-5p; hsa-let-7f-5p; hsa-miR-106b-5p; hsa-miR-143-3p; hsa-miR-145-5p; hsa-miR-151a-5p; hsa-miR-155-5p; hsa-miR-181b-5p; hsa-miR-186-5p; hsa-miR-191-5p; hsa-miR-23a-3p; hsa-miR-30e-5p; hsa-miR-340-5p; hsa-miR-454-5p; hsa-miR-484; hsa-miR-7-5p; hsa-miR-98-5p
Gene Ontology (miRWalk)	GO0016049 cell growth	overrepresented	0.0481338	11.6	20	hsa-let-7a-5p; hsa-let-7c-5p; hsa-let-7e-5p; hsa-let-7f-5p; hsa-miR-106b-5p; hsa-miR-143-3p; hsa-miR-145-5p; hsa-miR-148a-3p; hsa-miR-155-5p; hsa-miR-181b-5p; hsa-miR-186-5p; hsa-miR-23a-3p; hsa-miR-25-3p; hsa-miR-27a-3p; hsa-miR-340-5p; hsa-miR-451a; hsa-miR-484; hsa-miR-503-5p; hsa-miR-7-5p; hsa-miR-98-5p
Gene Ontology (miRWalk)	GO0031594 neuromuscular junction	overrepresented	0.0485406	5.49474	12	hsa-let-7a-5p; hsa-miR-150-5p; hsa-miR-155-5p; hsa-miR-186-5p; hsa-miR-22-3p; hsa-miR-23a-3p; hsa-miR-25-3p; hsa-miR-484; hsa-miR-505-3p; hsa-miR-550a-3p; hsa-miR-7-5p; hsa-miR-769-5p
Gene Ontology (miRWalk)	GO0043923 positive regulation by host of viral transcription	overrepresented	0.0485406	5.49474	12	hsa-let-7a-5p; hsa-let-7f-5p; hsa-miR-125a-5p; hsa-miR-150-5p; hsa-miR-155-5p; hsa-miR-181b-5p; hsa-miR-186-5p; hsa-miR-22-3p; hsa-miR-25-3p; hsa-miR-27a-3p; hsa-miR-342-5p; hsa-miR-98-5p
Gene Ontology (miRWalk)	GO0004871 signal transducer activity	overrepresented	0.0491203	15.8737	25	hsa-let-7a-5p; hsa-let-7c-5p; hsa-let-7e-5p; hsa-miR-106b-5p; hsa-miR-125a-5p; hsa-miR-142-3p; hsa-miR-145-5p; hsa-miR-148a-3p; hsa-miR-152-3p; hsa-miR-155-5p; hsa-miR-181b-5p; hsa-miR-186-5p; hsa-miR-191-5p; hsa-miR-199b-5p; hsa-miR-223-3p; hsa-miR-23a-3p; hsa-miR-27a-3p; hsa-miR-30e-5p; hsa-miR-330-5p; hsa-miR-378a-5p; hsa-miR-484; hsa-miR-504-5p; hsa-miR-7-5p; hsa-miR-769-5p; hsa-miR-98-5p
Gene Ontology (miRWalk)	GO0002755 myd88 dependent toll like receptor signaling pathway	overrepresented	0.049212	14.1439	23	hsa-let-7a-5p; hsa-let-7c-5p; hsa-let-7f-5p; hsa-miR-106b-5p; hsa-miR-125a-5p; hsa-miR-143-3p; hsa-miR-145-5p; hsa-miR-148a-3p; hsa-miR-151a-5p; hsa-miR-155-5p; hsa-miR-181b-5p; hsa-miR-186-5p; hsa-miR-223-3p; hsa-miR-27a-3p; hsa-miR-30e-5p; hsa-miR-330-5p; hsa-miR-340-5p; hsa-miR-361-5p; hsa-miR-484; hsa-miR-503-5p; hsa-miR-7-5p; hsa-miR-769-5p; hsa-miR-98-5p
