# Supplementary material for: Inflammatory Responses Induced by the Rupture of Intracranial Aneurysms Are Modulated by miRNAs
Source: Mol Neurobiol. 2019 Oct 25;57(2):988–96. doi: 10.1007/s12035-019-01789-1 (PMC7031224; doi:10.1007/s12035-019-01789-1)
Supplement: Supplementary file 4 — (XLSX 26 kb) [file 12035_2019_1789_MOESM4_ESM.xlsx]

## Sheet: mirs_target_genes
Summary of the results of the miRNA target prediction
transcript_id	gene_id	gene_symbol	mean.C	mean.RAA	mean.RAC	logFC.RAA.C	logFC.RAC.C	logFC.RAA.RAC	P-value.ANOVA	FDR.ANOVA	MIRDB_ID	MIRDB_Name	MIRDB_Derives_from	mean_C	mean_RAA	mean_RAC	logFC_RAA	logFC_RAC	logCPM	P-Value	FDR	Target.Score	uniprot_id	EXISTENCE	PROTEIN.NAMES
ENST00000358008	ENSG00000164022	AIMP1	2.88427	1.73453	2.60974	-0.733658	-0.144301	-0.589358	0.000113943	0.00167003	MIMAT0021022	hsa-miR-5001-3p	MI0017867	120.8	208.105	155.85	0.73889	0.225504	1.86476	0.000749524	0.00834581	72.0006	Q12904	Evidence at protein level	Aminoacyl tRNA synthase complex-interacting multifunctional protein 1 (Multisynthase complex auxiliary component p43) [Cleaved into: Endothelial monocyte-activating polypeptide 2 (EMAP-2) (Endothelial monocyte-activating polypeptide II) (EMAP-II) (Small inducible cytokine subfamily E member 1)]
ENST00000394701	ENSG00000164022	AIMP1	3.97987	1.97162	3.71708	-1.01334	-0.0985549	-0.914787	5.95527e-05	0.000955061	MIMAT0021022	hsa-miR-5001-3p	MI0017867	120.8	208.105	155.85	0.73889	0.225504	1.86476	0.000749524	0.00834581	72.0006	Q12904	Evidence at protein level	Aminoacyl tRNA synthase complex-interacting multifunctional protein 1 (Multisynthase complex auxiliary component p43) [Cleaved into: Endothelial monocyte-activating polypeptide 2 (EMAP-2) (Endothelial monocyte-activating polypeptide II) (EMAP-II) (Small inducible cytokine subfamily E member 1)]
ENST00000264001	ENSG00000217555	CKLF	33.0007	48.6779	28.5638	0.560767	-0.208313	0.76908	2.37297e-06	5.87962e-05	MIMAT0019211_1	hsa-miR-3158-5p	MI0014187	17184.4	12169.6	10212	-0.653543	-1.04477	8.30496	0.000666366	0.00817223	78.4425	Q9UBR5	Evidence at transcript level	Chemokine-like factor (C32)
ENST00000351137	ENSG00000217555	CKLF	19.4317	25.6452	17.3053	0.400275	-0.167199	0.567474	0.0022392	0.0209549	MIMAT0019211_1	hsa-miR-3158-5p	MI0014187	17184.4	12169.6	10212	-0.653543	-1.04477	8.30496	0.000666366	0.00817223	78.4425	Q9UBR5	Evidence at transcript level	Chemokine-like factor (C32)
ENST00000417030	ENSG00000217555	CKLF	0.142622	0.358026	0.0203099	1.32786	-2.81194	4.13981	0.00185446	0.0178933	MIMAT0019211_1	hsa-miR-3158-5p	MI0014187	17184.4	12169.6	10212	-0.653543	-1.04477	8.30496	0.000666366	0.00817223	78.4425	Q9UBR5	Evidence at transcript level	Chemokine-like factor (C32)
ENST00000312438	ENSG00000175505	CLCF1	1.29674	0.658645	1.44548	-0.977321	0.15665	-1.13397	4.30238e-07	1.37727e-05	MIMAT0027505	hsa-miR-6802-3p	MI0022647	122.85	109.474	192.65	-0.144519	0.531796	1.65809	0.000856551	0.0089507	75.5589	Q9UBD9	Evidence at protein level	Cardiotrophin-like cytokine factor 1 (B-cell-stimulating factor 3) (BSF-3) (Novel neurotrophin-1) (NNT-1)
ENST00000361909	ENSG00000140931	CMTM3	1.38677	0.787828	1.49262	-0.815773	0.106122	-0.921895	0.00932617	0.0674156	MIMAT0000722	hsa-miR-370-3p	MI0000778	233.6	143.105	262.7	-0.674228	0.0937176	2.261	0.0249845	0.0889568	77.8432	Q96MX0	Evidence at protein level	CKLF-like MARVEL transmembrane domain-containing protein 3 (Chemokine-like factor superfamily member 3)
ENST00000424011	ENSG00000140931	CMTM3	1.03495	0.465288	1.10185	-1.15337	0.0903689	-1.24374	0.00515232	0.0416626	MIMAT0000722	hsa-miR-370-3p	MI0000778	233.6	143.105	262.7	-0.674228	0.0937176	2.261	0.0249845	0.0889568	77.8432	Q96MX0	Evidence at protein level	CKLF-like MARVEL transmembrane domain-containing protein 3 (Chemokine-like factor superfamily member 3)
ENST00000357302	ENSG00000184371	CSF1	0.795591	0.359269	0.77539	-1.14696	-0.037105	-1.10986	0.0149671	0.0983876	MIMAT0002174	hsa-miR-484	MI0002468	26051.9	25095.9	38945.4	-0.040461	0.469625	9.38116	0.00146422	0.0123723	81.9585	H7BY18	Evidence at protein level	Macrophage colony-stimulating factor 1 (Fragment)
ENST00000296027	ENSG00000163735	CXCL5	4.89519	2.69595	4.24059	-0.86057	-0.207098	-0.653471	0.00446684	0.0371279	MIMAT0000081	hsa-miR-25-3p	MI0000082	365837	504343	458992	0.403077	0.169627	13.2898	0.0183211	0.0733946	60.8735	P42830	Evidence at protein level	C-X-C motif chemokine 5 (ENA-78(1-78)) (Epithelial-derived neutrophil-activating protein 78) (Neutrophil-activating peptide ENA-78) (Small-inducible cytokine B5) [Cleaved into: ENA-78(8-78); ENA-78(9-78)]
ENST00000359943	ENSG00000196937	FAM3C	6.89589	3.53848	6.30311	-0.962605	-0.129671	-0.832934	3.15863e-09	2.24431e-07	MIMAT0004481_1	hsa-let-7a-3p	MI0000060	227.3	316.895	217.05	0.396102	-0.219606	2.53303	0.0279351	0.0962096	99.5991	Q92520	Evidence at protein level	Protein FAM3C (Interleukin-like EMT inducer)
ENST00000359943	ENSG00000196937	FAM3C	6.89589	3.53848	6.30311	-0.962605	-0.129671	-0.832934	3.15863e-09	2.24431e-07	MIMAT0004486	hsa-let-7f-1-3p	MI0000067	180.9	241	182.8	0.334093	-0.134314	2.20504	0.0261186	0.0920667	99.5991	Q92520	Evidence at protein level	Protein FAM3C (Interleukin-like EMT inducer)
ENST00000367721	ENSG00000117560	FASLG	4.38998	1.71472	3.16792	-1.35624	-0.470678	-0.885565	1.03965e-05	0.000211084	MIMAT0000062_2	hsa-let-7a-5p	MI0000060	10481.4	7329.74	13025	-0.486436	0.189887	7.84106	0.00108299	0.0104371	61.4025	P48023	Evidence at protein level	Tumor necrosis factor ligand superfamily member 6 (Apoptosis antigen ligand) (APTL) (CD95 ligand) (CD95-L) (Fas antigen ligand) (Fas ligand) (FasL) (CD antigen CD178) [Cleaved into: Tumor necrosis factor ligand superfamily member 6, membrane form; Tumor necrosis factor ligand superfamily member 6, soluble form (Receptor-binding FasL ectodomain) (Soluble Fas ligand) (sFasL); ADAM10-processed FasL …
ENST00000367721	ENSG00000117560	FASLG	4.38998	1.71472	3.16792	-1.35624	-0.470678	-0.885565	1.03965e-05	0.000211084	MIMAT0000064	hsa-let-7c-5p	MI0000064	567.45	432.789	726.65	-0.369984	0.239102	3.67707	0.00860665	0.0436763	61.4025	P48023	Evidence at protein level	Tumor necrosis factor ligand superfamily member 6 (Apoptosis antigen ligand) (APTL) (CD95 ligand) (CD95-L) (Fas antigen ligand) (Fas ligand) (FasL) (CD antigen CD178) [Cleaved into: Tumor necrosis factor ligand superfamily member 6, membrane form; Tumor necrosis factor ligand superfamily member 6, soluble form (Receptor-binding FasL ectodomain) (Soluble Fas ligand) (sFasL); ADAM10-processed FasL …
ENST00000367721	ENSG00000117560	FASLG	4.38998	1.71472	3.16792	-1.35624	-0.470678	-0.885565	1.03965e-05	0.000211084	MIMAT0000066	hsa-let-7e-5p	MI0000066	72.6	56.7368	83.75	-0.352226	0.0673938	0.708647	0.0245747	0.0880547	61.4025	P48023	Evidence at protein level	Tumor necrosis factor ligand superfamily member 6 (Apoptosis antigen ligand) (APTL) (CD95 ligand) (CD95-L) (Fas antigen ligand) (Fas ligand) (FasL) (CD antigen CD178) [Cleaved into: Tumor necrosis factor ligand superfamily member 6, membrane form; Tumor necrosis factor ligand superfamily member 6, soluble form (Receptor-binding FasL ectodomain) (Soluble Fas ligand) (sFasL); ADAM10-processed FasL …
ENST00000367721	ENSG00000117560	FASLG	4.38998	1.71472	3.16792	-1.35624	-0.470678	-0.885565	1.03965e-05	0.000211084	MIMAT0000067_1	hsa-let-7f-5p	MI0000068	18486.8	12304.2	18580.8	-0.649009	-0.200598	8.57382	0.000155593	0.00592858	61.4025	P48023	Evidence at protein level	Tumor necrosis factor ligand superfamily member 6 (Apoptosis antigen ligand) (APTL) (CD95 ligand) (CD95-L) (Fas antigen ligand) (Fas ligand) (FasL) (CD antigen CD178) [Cleaved into: Tumor necrosis factor ligand superfamily member 6, membrane form; Tumor necrosis factor ligand superfamily member 6, soluble form (Receptor-binding FasL ectodomain) (Soluble Fas ligand) (sFasL); ADAM10-processed FasL …
ENST00000367721	ENSG00000117560	FASLG	4.38998	1.71472	3.16792	-1.35624	-0.470678	-0.885565	1.03965e-05	0.000211084	MIMAT0000096	hsa-miR-98-5p	MI0000100	261.95	180.474	263.75	-0.588302	-0.164859	2.45115	0.00777432	0.0404998	61.4025	P48023	Evidence at protein level	Tumor necrosis factor ligand superfamily member 6 (Apoptosis antigen ligand) (APTL) (CD95 ligand) (CD95-L) (Fas antigen ligand) (Fas ligand) (FasL) (CD antigen CD178) [Cleaved into: Tumor necrosis factor ligand superfamily member 6, membrane form; Tumor necrosis factor ligand superfamily member 6, soluble form (Receptor-binding FasL ectodomain) (Soluble Fas ligand) (sFasL); ADAM10-processed FasL …
ENST00000257868	ENSG00000135414	GDF11	3.1189	1.89748	3.50766	-0.716952	0.16947	-0.886422	4.34812e-08	1.98786e-06	MIMAT0000081	hsa-miR-25-3p	MI0000082	365837	504343	458992	0.403077	0.169627	13.2898	0.0183211	0.0733946	69.2063	O95390	Evidence at protein level	Growth/differentiation factor 11 (GDF-11) (Bone morphogenetic protein 11) (BMP-11)
ENST00000588991	ENSG00000105220	GPI	2.85606	1.65842	2.87153	-0.784213	0.00779657	-0.792009	0.00291432	0.026104	MIMAT0004693	hsa-miR-330-5p	MI0000803	765.6	1057.26	816.85	0.386538	-0.0694848	4.33171	0.028496	0.0964741	71.2072	P06744	Evidence at protein level	Glucose-6-phosphate isomerase (GPI) (EC 5.3.1.9) (Autocrine motility factor) (AMF) (Neuroleukin) (NLK) (Phosphoglucose isomerase) (PGI) (Phosphohexose isomerase) (PHI) (Sperm antigen 36) (SA-36)
ENST00000341423	ENSG00000189403	HMGB1	45.1163	31.6321	39.8939	-0.512259	-0.177479	-0.334779	0.00253933	0.0233053	MIMAT0004481_1	hsa-let-7a-3p	MI0000060	227.3	316.895	217.05	0.396102	-0.219606	2.53303	0.0279351	0.0962096	73.1379	P09429	Evidence at protein level	High mobility group protein B1 (High mobility group protein 1) (HMG-1)
ENST00000405805	ENSG00000189403	HMGB1	8.80767	5.65522	8.19657	-0.639176	-0.103739	-0.535437	9.15937e-05	0.00138513	MIMAT0004481_1	hsa-let-7a-3p	MI0000060	227.3	316.895	217.05	0.396102	-0.219606	2.53303	0.0279351	0.0962096	73.1379	P09429	Evidence at protein level	High mobility group protein B1 (High mobility group protein 1) (HMG-1)
ENST00000341423	ENSG00000189403	HMGB1	45.1163	31.6321	39.8939	-0.512259	-0.177479	-0.334779	0.00253933	0.0233053	MIMAT0004486	hsa-let-7f-1-3p	MI0000067	180.9	241	182.8	0.334093	-0.134314	2.20504	0.0261186	0.0920667	73.1379	P09429	Evidence at protein level	High mobility group protein B1 (High mobility group protein 1) (HMG-1)
ENST00000405805	ENSG00000189403	HMGB1	8.80767	5.65522	8.19657	-0.639176	-0.103739	-0.535437	9.15937e-05	0.00138513	MIMAT0004486	hsa-let-7f-1-3p	MI0000067	180.9	241	182.8	0.334093	-0.134314	2.20504	0.0261186	0.0920667	73.1379	P09429	Evidence at protein level	High mobility group protein B1 (High mobility group protein 1) (HMG-1)
ENST00000341423	ENSG00000189403	HMGB1	45.1163	31.6321	39.8939	-0.512259	-0.177479	-0.334779	0.00253933	0.0233053	MIMAT0000434	hsa-miR-142-3p	MI0000458	1314.75	2349.84	1478.55	0.737227	-0.000217712	5.2949	0.00420401	0.0245054	70.0532	P09429	Evidence at protein level	High mobility group protein B1 (High mobility group protein 1) (HMG-1)
ENST00000405805	ENSG00000189403	HMGB1	8.80767	5.65522	8.19657	-0.639176	-0.103739	-0.535437	9.15937e-05	0.00138513	MIMAT0000434	hsa-miR-142-3p	MI0000458	1314.75	2349.84	1478.55	0.737227	-0.000217712	5.2949	0.00420401	0.0245054	70.0532	P09429	Evidence at protein level	High mobility group protein B1 (High mobility group protein 1) (HMG-1)
ENST00000341423	ENSG00000189403	HMGB1	45.1163	31.6321	39.8939	-0.512259	-0.177479	-0.334779	0.00253933	0.0233053	MIMAT0022741	hsa-miR-3529-3p	MI0017351	8100.25	6064.11	5270.95	-0.497859	-0.870833	7.27443	0.00194572	0.0147801	97.1063	P09429	Evidence at protein level	High mobility group protein B1 (High mobility group protein 1) (HMG-1)
ENST00000405805	ENSG00000189403	HMGB1	8.80767	5.65522	8.19657	-0.639176	-0.103739	-0.535437	9.15937e-05	0.00138513	MIMAT0022741	hsa-miR-3529-3p	MI0017351	8100.25	6064.11	5270.95	-0.497859	-0.870833	7.27443	0.00194572	0.0147801	97.1063	P09429	Evidence at protein level	High mobility group protein B1 (High mobility group protein 1) (HMG-1)
ENST00000341423	ENSG00000189403	HMGB1	45.1163	31.6321	39.8939	-0.512259	-0.177479	-0.334779	0.00253933	0.0233053	MIMAT0002876	hsa-miR-505-3p	MI0003190	401.8	609.316	516.2	0.598503	0.24867	3.51343	0.00590785	0.031906	99.9888	P09429	Evidence at protein level	High mobility group protein B1 (High mobility group protein 1) (HMG-1)
ENST00000405805	ENSG00000189403	HMGB1	8.80767	5.65522	8.19657	-0.639176	-0.103739	-0.535437	9.15937e-05	0.00138513	MIMAT0002876	hsa-miR-505-3p	MI0003190	401.8	609.316	516.2	0.598503	0.24867	3.51343	0.00590785	0.031906	99.9888	P09429	Evidence at protein level	High mobility group protein B1 (High mobility group protein 1) (HMG-1)
ENST00000229135	ENSG00000111537	IFNG	1.53471	0.542098	1.304	-1.50135	-0.235029	-1.26632	1.92662e-05	0.000358633	MIMAT0000084	hsa-miR-27a-3p	MI0000085	1357.5	2219.74	1625.3	0.666396	0.109105	5.28351	0.00353675	0.0221486	60.7251	P01579	Evidence at protein level	Interferon gamma (IFN-gamma) (Immune interferon)
ENST00000229135	ENSG00000111537	IFNG	1.53471	0.542098	1.304	-1.50135	-0.235029	-1.26632	1.92662e-05	0.000358633	MIMAT0002876	hsa-miR-505-3p	MI0003190	401.8	609.316	516.2	0.598503	0.24867	3.51343	0.00590785	0.031906	82.5512	P01579	Evidence at protein level	Interferon gamma (IFN-gamma) (Immune interferon)
ENST00000296545	ENSG00000164136	IL15	1.61531	1.17	1.49356	-0.465297	-0.113053	-0.352243	0.00116363	0.0120973	MIMAT0000243	hsa-miR-148a-3p	MI0000253	146522	125758	71426.9	-0.40193	-1.38716	11.4514	0.000541731	0.00777554	64.2088	P40933	Evidence at protein level	Interleukin-15 (IL-15)
ENST00000296545	ENSG00000164136	IL15	1.61531	1.17	1.49356	-0.465297	-0.113053	-0.352243	0.00116363	0.0120973	MIMAT0000438	hsa-miR-152-3p	MI0000462	363.2	394.263	717.45	0.0174833	0.801096	3.49907	0.00470902	0.0265691	64.2088	P40933	Evidence at protein level	Interleukin-15 (IL-15)
ENST00000263341	ENSG00000125538	IL1B	12.1148	21.3074	11.2589	0.814588	-0.105697	0.920285	8.86791e-07	2.54905e-05	MIMAT0027451	hsa-miR-6775-3p	MI0022620	50.45	42.1053	90.25	-0.220792	0.771328	0.471585	0.000472836	0.00750661	82.0136	P01584	Evidence at protein level	Interleukin-1 beta (IL-1 beta) (Catabolin)
ENST00000263341	ENSG00000125538	IL1B	12.1148	21.3074	11.2589	0.814588	-0.105697	0.920285	8.86791e-07	2.54905e-05	MIMAT0031179	hsa-miR-7976	MI0025752	3065.15	4405.53	4411.7	0.477806	0.388462	6.46693	0.0126537	0.056717	61.8668	P01584	Evidence at protein level	Interleukin-1 beta (IL-1 beta) (Catabolin)
ENST00000263851	ENSG00000104432	IL7	1.07413	0.636618	0.898685	-0.754669	-0.257282	-0.497387	0.0127822	0.0867907	MIMAT0000451	hsa-miR-150-5p	MI0000479	18066.7	11143.8	24341.7	-0.72656	0.283209	8.67115	1.6166e-05	0.00158606	67.0169	P13232	Evidence at protein level	Interleukin-7 (IL-7)
ENST00000263851	ENSG00000104432	IL7	1.07413	0.636618	0.898685	-0.754669	-0.257282	-0.497387	0.0127822	0.0867907	MIMAT0003257_2	hsa-miR-550a-3p	MI0003601	86.8	153.421	128.15	0.781389	0.434703	1.50249	0.000360899	0.00686508	73.0257	P13232	Evidence at protein level	Interleukin-7 (IL-7)
ENST00000295228	ENSG00000163083	INHBB	0.293346	1.43108	0.371898	2.28642	0.342301	1.94412	2.16851e-08	1.1052e-06	MIMAT0000243	hsa-miR-148a-3p	MI0000253	146522	125758	71426.9	-0.40193	-1.38716	11.4514	0.000541731	0.00777554	86.5848	P09529	Evidence at protein level	Inhibin beta B chain (Activin beta-B chain)
ENST00000295228	ENSG00000163083	INHBB	0.293346	1.43108	0.371898	2.28642	0.342301	1.94412	2.16851e-08	1.1052e-06	MIMAT0000438	hsa-miR-152-3p	MI0000462	363.2	394.263	717.45	0.0174833	0.801096	3.49907	0.00470902	0.0265691	86.5848	P09529	Evidence at protein level	Inhibin beta B chain (Activin beta-B chain)
ENST00000295228	ENSG00000163083	INHBB	0.293346	1.43108	0.371898	2.28642	0.342301	1.94412	2.16851e-08	1.1052e-06	MIMAT0000280	hsa-miR-223-3p	MI0000300	11926.5	26772.1	14510.9	1.12218	0.134717	8.67802	2.05304e-07	9.06419e-05	63.353	P09529	Evidence at protein level	Inhibin beta B chain (Activin beta-B chain)
ENST00000295228	ENSG00000163083	INHBB	0.293346	1.43108	0.371898	2.28642	0.342301	1.94412	2.16851e-08	1.1052e-06	MIMAT0000077	hsa-miR-22-3p	MI0000078	10372.3	10997.9	17746.2	0.0669202	0.610341	8.18995	0.000566194	0.00777554	89.745	P09529	Evidence at protein level	Inhibin beta B chain (Activin beta-B chain)
ENST00000222553	ENSG00000105835	NAMPT	285.431	625.89	245.789	1.13277	-0.215719	1.34849	1.72028e-09	1.36933e-07	MIMAT0022741	hsa-miR-3529-3p	MI0017351	8100.25	6064.11	5270.95	-0.497859	-0.870833	7.27443	0.00194572	0.0147801	81.7335	P43490	Evidence at protein level	Nicotinamide phosphoribosyltransferase (NAmPRTase) (Nampt) (EC 2.4.2.12) (Pre-B-cell colony-enhancing factor 1) (Pre-B cell-enhancing factor) (Visfatin)
ENST00000222553	ENSG00000105835	NAMPT	285.431	625.89	245.789	1.13277	-0.215719	1.34849	1.72028e-09	1.36933e-07	MIMAT0019727	hsa-miR-4659a-3p	MI0017287	254.3	424.895	396.95	0.733305	0.539273	3.0003	0.00149605	0.0124624	72.4284	P43490	Evidence at protein level	Nicotinamide phosphoribosyltransferase (NAmPRTase) (Nampt) (EC 2.4.2.12) (Pre-B-cell colony-enhancing factor 1) (Pre-B cell-enhancing factor) (Visfatin)
ENST00000222553	ENSG00000105835	NAMPT	285.431	625.89	245.789	1.13277	-0.215719	1.34849	1.72028e-09	1.36933e-07	MIMAT0019734	hsa-miR-4659b-3p	MI0017291	118.45	194.737	155.3	0.677669	0.290555	1.82876	0.00917821	0.0448995	72.4284	P43490	Evidence at protein level	Nicotinamide phosphoribosyltransferase (NAmPRTase) (Nampt) (EC 2.4.2.12) (Pre-B-cell colony-enhancing factor 1) (Pre-B cell-enhancing factor) (Visfatin)
ENST00000241261	ENSG00000121858	TNFSF10	61.4729	94.0933	55.547	0.61414	-0.146242	0.760383	3.35438e-07	1.11015e-05	MIMAT0004692	hsa-miR-340-5p	MI0000802	623.55	868.684	657.05	0.473191	-0.0900361	4.04674	0.0114473	0.0531919	61.7046	P50591	Evidence at protein level	Tumor necrosis factor ligand superfamily member 10 (Apo-2 ligand) (Apo-2L) (TNF-related apoptosis-inducing ligand) (Protein TRAIL) (CD antigen CD253)
ENST00000420541	ENSG00000121858	TNFSF10	5.27751	7.34001	4.17258	0.475925	-0.338917	0.814842	0.00478363	0.0392259	MIMAT0004692	hsa-miR-340-5p	MI0000802	623.55	868.684	657.05	0.473191	-0.0900361	4.04674	0.0114473	0.0531919	61.7046	P50591	Evidence at protein level	Tumor necrosis factor ligand superfamily member 10 (Apo-2 ligand) (Apo-2L) (TNF-related apoptosis-inducing ligand) (Protein TRAIL) (CD antigen CD253)
ENST00000241261	ENSG00000121858	TNFSF10	61.4729	94.0933	55.547	0.61414	-0.146242	0.760383	3.35438e-07	1.11015e-05	MIMAT0019727	hsa-miR-4659a-3p	MI0017287	254.3	424.895	396.95	0.733305	0.539273	3.0003	0.00149605	0.0124624	76.2575	P50591	Evidence at protein level	Tumor necrosis factor ligand superfamily member 10 (Apo-2 ligand) (Apo-2L) (TNF-related apoptosis-inducing ligand) (Protein TRAIL) (CD antigen CD253)
ENST00000420541	ENSG00000121858	TNFSF10	5.27751	7.34001	4.17258	0.475925	-0.338917	0.814842	0.00478363	0.0392259	MIMAT0019727	hsa-miR-4659a-3p	MI0017287	254.3	424.895	396.95	0.733305	0.539273	3.0003	0.00149605	0.0124624	76.2575	P50591	Evidence at protein level	Tumor necrosis factor ligand superfamily member 10 (Apo-2 ligand) (Apo-2L) (TNF-related apoptosis-inducing ligand) (Protein TRAIL) (CD antigen CD253)
ENST00000241261	ENSG00000121858	TNFSF10	61.4729	94.0933	55.547	0.61414	-0.146242	0.760383	3.35438e-07	1.11015e-05	MIMAT0019734	hsa-miR-4659b-3p	MI0017291	118.45	194.737	155.3	0.677669	0.290555	1.82876	0.00917821	0.0448995	76.2575	P50591	Evidence at protein level	Tumor necrosis factor ligand superfamily member 10 (Apo-2 ligand) (Apo-2L) (TNF-related apoptosis-inducing ligand) (Protein TRAIL) (CD antigen CD253)
ENST00000420541	ENSG00000121858	TNFSF10	5.27751	7.34001	4.17258	0.475925	-0.338917	0.814842	0.00478363	0.0392259	MIMAT0019734	hsa-miR-4659b-3p	MI0017291	118.45	194.737	155.3	0.677669	0.290555	1.82876	0.00917821	0.0448995	76.2575	P50591	Evidence at protein level	Tumor necrosis factor ligand superfamily member 10 (Apo-2 ligand) (Apo-2L) (TNF-related apoptosis-inducing ligand) (Protein TRAIL) (CD antigen CD253)
ENST00000375887	ENSG00000102524	TNFSF13B	34.3871	58.5472	30.9923	0.767732	-0.149957	0.917689	3.97495e-06	9.19888e-05	MIMAT0000705	hsa-miR-362-5p	MI0000762	314.6	381.842	295.65	0.284452	-0.234322	2.91926	0.0215299	0.0815917	87.11	Q9Y275	Evidence at protein level	Tumor necrosis factor ligand superfamily member 13B (B lymphocyte stimulator) (BLyS) (B-cell-activating factor) (BAFF) (Dendritic cell-derived TNF-like molecule) (TNF- and APOL-related leukocyte expressed ligand 1) (TALL-1) (CD antigen CD257) [Cleaved into: Tumor necrosis factor ligand superfamily member 13b, membrane form; Tumor necrosis factor ligand superfamily member 13b, soluble form]
ENST00000430559	ENSG00000102524	TNFSF13B	4.96014	9.74755	4.78664	0.974658	-0.0513687	1.02603	0.00143185	0.0143861	MIMAT0000705	hsa-miR-362-5p	MI0000762	314.6	381.842	295.65	0.284452	-0.234322	2.91926	0.0215299	0.0815917	87.11	Q9Y275	Evidence at protein level	Tumor necrosis factor ligand superfamily member 13B (B lymphocyte stimulator) (BLyS) (B-cell-activating factor) (BAFF) (Dendritic cell-derived TNF-like molecule) (TNF- and APOL-related leukocyte expressed ligand 1) (TALL-1) (CD antigen CD257) [Cleaved into: Tumor necrosis factor ligand superfamily member 13b, membrane form; Tumor necrosis factor ligand superfamily member 13b, soluble form]
ENST00000542136	ENSG00000102524	TNFSF13B	16.047	35.7449	18.2149	1.15543	0.182812	0.972616	0.000123969	0.00179737	MIMAT0000705	hsa-miR-362-5p	MI0000762	314.6	381.842	295.65	0.284452	-0.234322	2.91926	0.0215299	0.0815917	87.11	Q9Y275	Evidence at protein level	Tumor necrosis factor ligand superfamily member 13B (B lymphocyte stimulator) (BLyS) (B-cell-activating factor) (BAFF) (Dendritic cell-derived TNF-like molecule) (TNF- and APOL-related leukocyte expressed ligand 1) (TALL-1) (CD antigen CD257) [Cleaved into: Tumor necrosis factor ligand superfamily member 13b, membrane form; Tumor necrosis factor ligand superfamily member 13b, soluble form]
ENST00000245912	ENSG00000125735	TNFSF14	12.3125	22.329	12.5383	0.858799	0.0262166	0.832582	1.68758e-09	1.34667e-07	MIMAT0004693	hsa-miR-330-5p	MI0000803	765.6	1057.26	816.85	0.386538	-0.0694848	4.33171	0.028496	0.0964741	66.369	O43557	Evidence at protein level	Tumor necrosis factor ligand superfamily member 14 (Herpes virus entry mediator ligand) (HVEM-L) (Herpesvirus entry mediator ligand) (CD antigen CD258) [Cleaved into: Tumor necrosis factor ligand superfamily member 14, membrane form; Tumor necrosis factor ligand superfamily member 14, soluble form]
ENST00000599359	ENSG00000125735	TNFSF14	10.6941	17.9519	10.6104	0.747327	-0.0113274	0.758655	2.52793e-09	1.87367e-07	MIMAT0004693	hsa-miR-330-5p	MI0000803	765.6	1057.26	816.85	0.386538	-0.0694848	4.33171	0.028496	0.0964741	66.369	O43557	Evidence at protein level	Tumor necrosis factor ligand superfamily member 14 (Herpes virus entry mediator ligand) (HVEM-L) (Herpesvirus entry mediator ligand) (CD antigen CD258) [Cleaved into: Tumor necrosis factor ligand superfamily member 14, membrane form; Tumor necrosis factor ligand superfamily member 14, soluble form]
ENST00000223795	ENSG00000106952	TNFSF8	15.9723	12.7671	16.6459	-0.32314	0.0595978	-0.382738	0.000157541	0.00220754	MIMAT0003886	hsa-miR-769-5p	MI0003834	396.8	682.737	430.5	0.685758	-0.0866141	3.52261	0.000968537	0.00983009	60.9651	P32971	Evidence at transcript level	Tumor necrosis factor ligand superfamily member 8 (CD30 ligand) (CD30-L) (CD antigen CD153)
ENST00000285018	ENSG00000154764	WNT7A	0.952993	0.499391	1.23932	-0.932295	0.37901	-1.3113	7.85839e-06	0.000165965	MIMAT0000703	hsa-miR-361-5p	MI0000760	527.1	733.895	539.3	0.395621	-0.142796	3.80053	0.0146076	0.0630734	99.2065	O00755	Evidence at protein level	Protein Wnt-7a
ENST00000285018	ENSG00000154764	WNT7A	0.952993	0.499391	1.23932	-0.932295	0.37901	-1.3113	7.85839e-06	0.000165965	MIMAT0000722	hsa-miR-370-3p	MI0000778	233.6	143.105	262.7	-0.674228	0.0937176	2.261	0.0249845	0.0889568	64.8472	O00755	Evidence at protein level	Protein Wnt-7a
ENST00000367818	ENSG00000143184	XCL1	0.817723	0.385685	0.721478	-1.08419	-0.180657	-0.903531	0.00746628	0.0563132	MIMAT0000447	hsa-miR-134-5p	MI0000474	74.45	51.2105	104.75	-0.521429	0.423063	0.819051	0.00156391	0.0128459	79.7641	P47992	Evidence at protein level	Lymphotactin (ATAC) (C motif chemokine 1) (Cytokine SCM-1) (Lymphotaxin) (SCM-1-alpha) (Small-inducible cytokine C1) (XC chemokine ligand 1)
ENST00000367818	ENSG00000143184	XCL1	0.817723	0.385685	0.721478	-1.08419	-0.180657	-0.903531	0.00746628	0.0563132	MIMAT0019772	hsa-miR-4685-3p	MI0017317	921.65	665.632	1101.35	-0.476229	0.119997	4.33791	0.00439642	0.025208	61.3078	P47992	Evidence at protein level	Lymphotactin (ATAC) (C motif chemokine 1) (Cytokine SCM-1) (Lymphotaxin) (SCM-1-alpha) (Small-inducible cytokine C1) (XC chemokine ligand 1)
